# Supplementary material for: Bis{μ-2-[3-carboxyl­atometh­yl-4-(phenyl­sulfan­yl)phen­yl]propano­ato-κ4 O,O′:O′′,O′′′}bis­[(2,2′-bipyridine-κ2 N,N′)cadmium]
Source: Acta Crystallogr Sect E Struct Rep Online. 2012 Mar 31;68(Pt 4):m511. doi: 10.1107/S1600536812013049 (PMC3343895; doi:10.1107/S1600536812013049)
Supplement: Supplementary file 1 [file e-68-0m511-sup1.cif]

##############################################################################
#                                                                            #
# This CIF contains the data in a paper accepted for publication in          #
# Acta Crystallographica Section E. It conforms to the requirements of       #
# Notes for Authors for Acta Crystallographica Section E, and has been       #
# peer reviewed under the auspices of the IUCr Commission on Journals.       #
#                                                                            #
# Full details of the Crystallographic Information File format               #
# are given in the paper "The Crystallographic Information File (CIF):       #
# a New Standard Archive File for Crystallography" by S. R. Hall, F. H.      #
# Allen and I. D. Brown [Acta Cryst. (1991), A47, 655-685].                  #
#                                                                            #
# The current version of the core CIF dictionary is obtainable from          #
# ftp://ftp.iucr.org/pub/cif_core.dic.                                       #
#                                                                            #
# Software is freely available for graphical display of the structure(s)     #
# in this CIF. For information consult the CIF software page                 #
# http://www.iucr.org/resources/cif/software.                                #
#                                                                            #
# This file may be used for bona fide research purposes within the           #
# scientific community so long as proper attribution is given to the journal # 
# article from which it was obtained.                                        #
#                                                                            #
##############################################################################
data_I
_audit_creation_method     SHELXL-97
_chemical_name_systematic
;
Bis{\m-2-[3-carboxylatomethyl-4-(phenylsulfanyl)phenyl]propanoato-
\k^4^<i>O</i>,<i>O</i>':<i>O</i>'',<i>O</i>'''}bis[(2,2'-bipyridine-
\k^2^<i>N</i>,<i>N</i>')cadmium]
;
_chemical_name_common     ?
_chemical_formula_moiety     'C54 H44 Cd2 N4 O8 S2'
_chemical_formula_sum     'C54 H44 Cd2 N4 O8 S2'
_chemical_formula_iupac     '[Cd2 (C17 H14 O4 S)2 (C10 H8 N2)2]'
_chemical_formula_weight     1165.85
_chemical_melting_point     ?
_symmetry_cell_setting     monoclinic
_symmetry_space_group_name_H-M     'P 21/c'
_symmetry_space_group_name_Hall     '-P 2ybc '
loop_
    _symmetry_equiv_pos_as_xyz
    'x, y, z'
    '-x, y+1/2, -z+1/2'
    '-x, -y, -z'
    'x, -y-1/2, z-1/2'
_cell_length_a     13.567(3)
_cell_length_b     11.572(3)
_cell_length_c     15.595(4)
_cell_angle_alpha     90.00
_cell_angle_beta     92.540(3)
_cell_angle_gamma     90.00
_cell_volume     2446.2(10)
_cell_formula_units_Z     2
_cell_measurement_reflns_used     6794
_cell_measurement_theta_min     2.31
_cell_measurement_theta_max     27.83
_cell_measurement_temperature     296(2)
_exptl_crystal_description     block
_exptl_crystal_colour     colorless
_exptl_crystal_size_max     0.35
_exptl_crystal_size_mid     0.34
_exptl_crystal_size_min     0.32
_exptl_crystal_density_diffrn     1.583
_exptl_crystal_density_meas     ?
_exptl_crystal_density_method     'not measured'
_exptl_crystal_F_000     1176
_exptl_absorpt_coefficient_mu     1.015
_exptl_absorpt_correction_type     multi-scan
_exptl_absorpt_process_details     '(SADABS; Sheldrick, 1996)'
_exptl_absorpt_correction_T_min     0.7178
_exptl_absorpt_correction_T_max     0.7372
_exptl_special_details
;
;
_diffrn_ambient_temperature     296(2)
_diffrn_radiation_type     MoK\a
_diffrn_radiation_wavelength     0.71073
_diffrn_radiation_source     'fine-focus sealed tube'
_diffrn_radiation_monochromator     graphite
_diffrn_measurement_device_type     'Bruker SMART BREEZE CCD area-detector'
_diffrn_measurement_method     'phi and omega scans'
_diffrn_detector_area_resol_mean     ?
_diffrn_reflns_number     14971
_diffrn_reflns_av_R_equivalents     0.0416
_diffrn_reflns_av_sigmaI/netI     0.0534
_diffrn_reflns_theta_min     1.50
_diffrn_reflns_theta_max     28.22
_diffrn_reflns_theta_full     27.00
_diffrn_measured_fraction_theta_max     0.947
_diffrn_measured_fraction_theta_full     0.999
_diffrn_reflns_limit_h_min     -17
_diffrn_reflns_limit_h_max     18
_diffrn_reflns_limit_k_min     -9
_diffrn_reflns_limit_k_max     15
_diffrn_reflns_limit_l_min     -20
_diffrn_reflns_limit_l_max     20
_diffrn_standards_number     ?
_diffrn_standards_interval_count     ?
_diffrn_standards_interval_time     ?
_diffrn_standards_decay_%     ?
_refine_special_details
;
Refinement of <i>F</i>^2^ against ALL reflections. The weighted <i>R</i>-factor
<i>wR</i> and goodness of fit <i>S</i> are based on <i>F</i>^2^, conventional
<i>R</i>-factors <i>R</i> are based on <i>F</i>, with <i>F</i> set to zero for
negative <i>F</i>^2^. The threshold expression of <i>F</i>^2^ >
\s(<i>F</i>^2^) is used only for calculating <i>R</i>-factors(gt) <i>etc</i>.
and is not relevant to the choice of reflections for refinement.
<i>R</i>-factors based on <i>F</i>^2^ are statistically about twice as large
as those based on <i>F</i>, and <i>R</i>- factors based on ALL data will be
even larger.
;
_reflns_number_total     5706
_reflns_number_gt     4170
_reflns_threshold_expression     I>2sigma(I)
_refine_ls_structure_factor_coef     Fsqd
_refine_ls_matrix_type     full
_refine_ls_R_factor_all     0.0551
_refine_ls_R_factor_gt     0.0363
_refine_ls_wR_factor_gt     0.0826
_refine_ls_wR_factor_ref     0.0897
_refine_ls_goodness_of_fit_ref     1.044
_refine_ls_restrained_S_all     1.046
_refine_ls_number_reflns     5706
_refine_ls_number_parameters     329
_refine_ls_number_restraints     3
_refine_ls_hydrogen_treatment     constr
_refine_ls_weighting_scheme     calc
_refine_ls_weighting_details
         'calc w=1/[\s^2^(Fo^2^)+(0.0222P)^2^+1.2239P] where P=(Fo^2^+2Fc^2^)/3'
_atom_sites_solution_hydrogens     geom
_atom_sites_solution_primary     direct
_atom_sites_solution_secondary     difmap
_refine_ls_shift/su_max     0.002
_refine_ls_shift/su_mean     0.000
_refine_diff_density_max     0.594
_refine_diff_density_min     -0.672
_refine_ls_extinction_method     none
_refine_ls_extinction_coef     ?
loop_
    _atom_type_symbol
    _atom_type_description
    _atom_type_scat_dispersion_real
    _atom_type_scat_dispersion_imag
    _atom_type_scat_source
    'C' 'C' 0.0033 0.0016
                         'International Tables Vol C Tables 4.2.6.8 and 6.1.1.4'
    'H' 'H' 0.0000 0.0000
                         'International Tables Vol C Tables 4.2.6.8 and 6.1.1.4'
    'N' 'N' 0.0061 0.0033
                         'International Tables Vol C Tables 4.2.6.8 and 6.1.1.4'
    'O' 'O' 0.0106 0.0060
                         'International Tables Vol C Tables 4.2.6.8 and 6.1.1.4'
    'S' 'S' 0.1246 0.1234
                         'International Tables Vol C Tables 4.2.6.8 and 6.1.1.4'
    'Cd' 'Cd' -0.8075 1.2024
                         'International Tables Vol C Tables 4.2.6.8 and 6.1.1.4'
_computing_data_collection     '<i>APEX2</i> (Bruker, 2009)'
_computing_cell_refinement     '<i>SAINT</i> (Bruker, 2009)'
_computing_data_reduction     '<i>SAINT</i> (Bruker, 2009)'
_computing_structure_solution     '<i>SHELXS97</i> (Sheldrick, 2008)'
_computing_structure_refinement     '<i>SHELXL97</i> (Sheldrick, 2008)'
_computing_molecular_graphics     '<i>SHELXTL</i> (Sheldrick, 2008)'
_computing_publication_material     '<i>SHELXTL</i> (Sheldrick, 2008)'
loop_
    _atom_site_type_symbol
    _atom_site_label
    _atom_site_fract_x
    _atom_site_fract_y
    _atom_site_fract_z
    _atom_site_U_iso_or_equiv
    _atom_site_adp_type
    _atom_site_calc_flag
    _atom_site_refinement_flags
    _atom_site_occupancy
    _atom_site_symmetry_multiplicity
    _atom_site_disorder_assembly
    _atom_site_disorder_group
    Cd Cd1 -0.076611(16) 0.93279(2) 0.764046(13) 0.04782(9) Uani d . 1 1 . .
    S S1 0.27579(6) 0.85650(8) 0.73380(5) 0.0515(2) Uani d . 1 1 . .
    N N1 -0.00382(18) 0.8216(2) 0.87232(14) 0.0398(6) Uani d . 1 1 . .
    N N2 -0.14700(19) 0.9786(3) 0.89259(15) 0.0453(6) Uani d . 1 1 . .
    O O1 -0.17570(19) 0.8271(2) 0.67240(15) 0.0656(7) Uani d . 1 1 . .
    O O2 -0.22891(18) 1.0016(3) 0.69612(15) 0.0637(7) Uani d . 1 1 . .
    O O3 0.06431(16) 0.9391(2) 0.68258(14) 0.0507(6) Uani d . 1 1 . .
    O O4 0.03442(16) 1.0841(2) 0.76726(15) 0.0525(6) Uani d . 1 1 . .
    C C1 0.0686(2) 0.7475(3) 0.8589(2) 0.0514(8) Uani d . 1 1 . .
    H H1 0.0923 0.7415 0.8040 0.062 Uiso calc R 1 1 . .
    C C2 0.1096(3) 0.6798(3) 0.9225(3) 0.0648(10) Uani d . 1 1 . .
    H H2 0.1604 0.6288 0.9113 0.078 Uiso calc R 1 1 . .
    C C3 0.0746(3) 0.6885(4) 1.0030(3) 0.0728(12) Uani d . 1 1 . .
    H H3 0.1007 0.6422 1.0472 0.087 Uiso calc R 1 1 . .
    C C4 0.0007(3) 0.7660(3) 1.0185(2) 0.0603(10) Uani d . 1 1 . .
    H H4 -0.0235 0.7731 1.0731 0.072 Uiso calc R 1 1 . .
    C C5 -0.0371(2) 0.8332(3) 0.95146(17) 0.0397(7) Uani d . 1 1 . .
    C C6 -0.1152(2) 0.9199(3) 0.96275(17) 0.0403(7) Uani d . 1 1 . .
    C C7 -0.1544(3) 0.9423(3) 1.0416(2) 0.0593(10) Uani d . 1 1 . .
    H H7 -0.1325 0.9013 1.0900 0.071 Uiso calc R 1 1 . .
    C C8 -0.2256(3) 1.0254(4) 1.0475(2) 0.0762(12) Uani d . 1 1 . .
    H H8 -0.2527 1.0412 1.1000 0.091 Uiso calc R 1 1 . .
    C C9 -0.2563(3) 1.0845(4) 0.9761(3) 0.0728(11) Uani d . 1 1 . .
    H H9 -0.3044 1.1414 0.9790 0.087 Uiso calc R 1 1 . .
    C C10 -0.2157(3) 1.0593(3) 0.9002(3) 0.0611(9) Uani d . 1 1 . .
    H H10 -0.2369 1.1003 0.8515 0.073 Uiso calc R 1 1 . .
    C C11 -0.2382(2) 0.9068(4) 0.66121(19) 0.0512(9) Uani d . 1 1 . .
    C C12 0.0872(2) 1.0346(3) 0.71384(18) 0.0399(7) Uani d . 1 1 . .
    C C13 0.1804(2) 1.0957(3) 0.6894(2) 0.0527(8) Uani d . 1 1 . .
    H H13A 0.1622 1.1721 0.6684 0.063 Uiso calc R 1 1 . .
    H H13B 0.2218 1.1062 0.7411 0.063 Uiso calc R 1 1 . .
    C C14 0.2415(2) 1.0395(3) 0.62373(19) 0.0390(7) Uani d . 1 1 . .
    C C15 0.2532(2) 1.0938(3) 0.5439(2) 0.0483(8) Uani d . 1 1 . .
    H H15 0.2175 1.1608 0.5313 0.058 Uiso calc R 1 1 . .
    C C16 0.3151(2) 1.0519(3) 0.48389(18) 0.0496(9) Uani d D 1 1 . .
    C C17 0.3342(3) 1.1070(4) 0.3955(2) 0.0409(10) Uani d PD 0.770(6) 1 . 1
    H H17 0.3875 1.0645 0.3690 0.049 Uiso d PR 0.770(6) 1 . 1
    C C18 0.3637(5) 1.2319(5) 0.4048(4) 0.0575(15) Uani d PD 0.770(6) 1 . 1
    H H18A 0.3749 1.2635 0.3492 0.086 Uiso d PR 0.770(6) 1 . 1
    H H18B 0.3118 1.2742 0.4306 0.086 Uiso d PR 0.770(6) 1 . 1
    H H18C 0.4231 1.2377 0.4404 0.086 Uiso d PR 0.770(6) 1 . 1
    C C17A 0.2979(9) 1.1532(9) 0.4175(6) 0.0409(10) Uani d PD 0.230(6) 1 . 2
    H H17A 0.2655 1.2209 0.4413 0.049 Uiso d PR 0.230(6) 1 . 2
    C C18A 0.3971(12) 1.176(3) 0.3811(13) 0.079(8) Uani d PD 0.230(6) 1 . 2
    H H18D 0.3915 1.2402 0.3425 0.119 Uiso d PR 0.230(6) 1 . 2
    H H18E 0.4437 1.1937 0.4273 0.119 Uiso d PR 0.230(6) 1 . 2
    H H18F 0.4193 1.1091 0.3508 0.119 Uiso d PR 0.230(6) 1 . 2
    C C19 0.3657(2) 0.9531(3) 0.50239(19) 0.0538(9) Uani d . 1 1 . .
    H H19 0.4095 0.9246 0.4633 0.065 Uiso calc R 1 1 . .
    C C20 0.3535(2) 0.8944(3) 0.57788(19) 0.0470(7) Uani d . 1 1 . .
    H H20 0.3869 0.8252 0.5882 0.056 Uiso calc R 1 1 . .
    C C21 0.2919(2) 0.9377(3) 0.63872(17) 0.0351(6) Uani d . 1 1 . .
    C C22 0.3985(2) 0.8454(3) 0.77750(18) 0.0465(8) Uani d . 1 1 . .
    C C23 0.4312(3) 0.7405(3) 0.8089(2) 0.0577(9) Uani d . 1 1 . .
    H H23 0.3905 0.6758 0.8044 0.069 Uiso calc R 1 1 . .
    C C24 0.5250(3) 0.7317(5) 0.8472(3) 0.0826(14) Uani d . 1 1 . .
    H H24 0.5469 0.6608 0.8687 0.099 Uiso calc R 1 1 . .
    C C25 0.5852(3) 0.8251(5) 0.8536(3) 0.0920(16) Uani d . 1 1 . .
    H H25 0.6480 0.8182 0.8797 0.110 Uiso calc R 1 1 . .
    C C26 0.5534(4) 0.9301(4) 0.8216(3) 0.0930(17) Uani d . 1 1 . .
    H H26 0.5951 0.9939 0.8249 0.112 Uiso calc R 1 1 . .
    C C27 0.4590(3) 0.9406(4) 0.7844(3) 0.0704(12) Uani d . 1 1 . .
    H H27 0.4367 1.0120 0.7642 0.084 Uiso calc R 1 1 . .
loop_
    _atom_site_aniso_label
    _atom_site_aniso_U_11
    _atom_site_aniso_U_22
    _atom_site_aniso_U_33
    _atom_site_aniso_U_12
    _atom_site_aniso_U_13
    _atom_site_aniso_U_23
    Cd1 0.04260(13) 0.07524(19) 0.02515(11) -0.00810(12) -0.00395(8) 0.00632(10)
    S1 0.0472(4) 0.0652(6) 0.0417(4) -0.0015(4) -0.0019(3) 0.0187(4)
    N1 0.0453(14) 0.0434(15) 0.0302(11) -0.0060(12) -0.0031(10) -0.0014(11)
    N2 0.0453(14) 0.0576(17) 0.0327(12) -0.0001(13) -0.0010(10) 0.0031(12)
    O1 0.0723(17) 0.0725(19) 0.0504(13) -0.0072(15) -0.0146(12) -0.0019(13)
    O2 0.0636(16) 0.075(2) 0.0510(14) -0.0048(14) -0.0140(11) 0.0087(14)
    O3 0.0473(12) 0.0600(16) 0.0452(12) -0.0121(11) 0.0076(9) -0.0100(11)
    O4 0.0461(12) 0.0600(16) 0.0519(13) 0.0043(11) 0.0093(10) -0.0064(11)
    C1 0.056(2) 0.050(2) 0.0483(18) -0.0058(16) 0.0004(15) -0.0073(15)
    C2 0.062(2) 0.057(2) 0.075(2) 0.0122(19) -0.0037(19) 0.002(2)
    C3 0.078(3) 0.076(3) 0.064(2) 0.009(2) -0.010(2) 0.024(2)
    C4 0.067(2) 0.079(3) 0.0349(16) -0.001(2) -0.0035(15) 0.0194(17)
    C5 0.0426(16) 0.0471(19) 0.0288(13) -0.0122(14) -0.0056(11) 0.0016(12)
    C6 0.0414(15) 0.052(2) 0.0269(13) -0.0128(14) -0.0025(11) -0.0012(12)
    C7 0.073(2) 0.073(3) 0.0320(15) 0.001(2) 0.0021(15) -0.0047(16)
    C8 0.090(3) 0.091(3) 0.048(2) 0.007(3) 0.014(2) -0.025(2)
    C9 0.077(3) 0.063(3) 0.078(3) 0.012(2) 0.008(2) -0.015(2)
    C10 0.059(2) 0.062(3) 0.061(2) 0.0068(19) 0.0008(17) 0.0065(18)
    C11 0.0492(19) 0.074(3) 0.0293(14) -0.0195(18) -0.0064(13) 0.0211(16)
    C12 0.0363(15) 0.0480(19) 0.0350(14) 0.0045(13) -0.0029(12) 0.0031(13)
    C13 0.0452(18) 0.046(2) 0.067(2) 0.0012(15) 0.0081(15) -0.0095(16)
    C14 0.0284(13) 0.0426(18) 0.0454(16) -0.0034(12) -0.0034(11) -0.0021(13)
    C15 0.0338(15) 0.049(2) 0.061(2) -0.0029(14) -0.0176(14) 0.0174(16)
    C16 0.0398(16) 0.076(3) 0.0318(14) -0.0213(17) -0.0106(12) 0.0094(15)
    C17 0.031(2) 0.062(3) 0.0298(18) -0.0041(19) 0.0038(14) 0.0031(18)
    C18 0.063(4) 0.063(4) 0.046(3) -0.020(3) -0.003(2) 0.005(3)
    C17A 0.031(2) 0.062(3) 0.0298(18) -0.0041(19) 0.0038(14) 0.0031(18)
    C18A 0.062(13) 0.13(2) 0.050(12) -0.021(14) -0.007(9) 0.024(13)
    C19 0.0526(19) 0.078(3) 0.0308(15) -0.0067(18) 0.0055(13) -0.0073(16)
    C20 0.0495(18) 0.050(2) 0.0414(16) 0.0077(15) 0.0030(13) -0.0021(15)
    C21 0.0359(14) 0.0401(17) 0.0290(13) 0.0008(13) -0.0033(10) 0.0023(12)
    C22 0.0513(18) 0.057(2) 0.0312(14) 0.0008(16) -0.0028(12) 0.0070(14)
    C23 0.062(2) 0.056(2) 0.054(2) 0.0041(18) -0.0080(16) 0.0128(17)
    C24 0.071(3) 0.102(4) 0.074(3) 0.016(3) -0.010(2) 0.037(3)
    C25 0.065(3) 0.130(5) 0.078(3) -0.007(3) -0.027(2) 0.035(3)
    C26 0.085(3) 0.105(4) 0.086(3) -0.039(3) -0.037(3) 0.033(3)
    C27 0.076(3) 0.066(3) 0.067(2) -0.010(2) -0.022(2) 0.023(2)
_geom_special_details
;
 All esds (except the esd in the dihedral angle between two l.s. planes)
 are estimated using the full covariance matrix.  The cell esds are taken
 into account individually in the estimation of esds in distances, angles
 and torsion angles; correlations between esds in cell parameters are only
 used when they are defined by crystal symmetry.  An approximate (isotropic)
 treatment of cell esds is used for estimating esds involving l.s. planes.
;
loop_
    _geom_bond_atom_site_label_1
    _geom_bond_atom_site_label_2
    _geom_bond_site_symmetry_2
    _geom_bond_distance
    _geom_bond_publ_flag
    Cd1 O1 . 2.275(2) ?
    Cd1 O4 . 2.309(2) ?
    Cd1 N1 . 2.310(2) ?
    Cd1 N2 . 2.320(3) ?
    Cd1 O3 . 2.343(2) ?
    Cd1 O2 . 2.415(2) ?
    S1 C22 . 1.776(3) ?
    S1 C21 . 1.777(3) ?
    N1 C1 . 1.328(4) ?
    N1 C5 . 1.340(4) ?
    N2 C10 . 1.329(4) ?
    N2 C6 . 1.342(4) ?
    O1 C11 . 1.260(4) ?
    O2 C11 . 1.228(4) ?
    O3 C12 . 1.242(4) ?
    O4 C12 . 1.260(4) ?
    C1 C2 . 1.364(5) ?
    C1 H1 . 0.9300 ?
    C2 C3 . 1.365(5) ?
    C2 H2 . 0.9300 ?
    C3 C4 . 1.375(6) ?
    C3 H3 . 0.9300 ?
    C4 C5 . 1.384(4) ?
    C4 H4 . 0.9300 ?
    C5 C6 . 1.475(4) ?
    C6 C7 . 1.385(4) ?
    C7 C8 . 1.369(6) ?
    C7 H7 . 0.9300 ?
    C8 C9 . 1.356(6) ?
    C8 H8 . 0.9300 ?
    C9 C10 . 1.359(6) ?
    C9 H9 . 0.9300 ?
    C10 H10 . 0.9300 ?
    C11 C17 3_576 1.550(4) ?
    C11 C17A 3_576 1.599(9) ?
    C12 C13 . 1.513(4) ?
    C13 C14 . 1.494(4) ?
    C13 H13A . 0.9700 ?
    C13 H13B . 0.9700 ?
    C14 C21 . 1.377(4) ?
    C14 C15 . 1.411(4) ?
    C15 C16 . 1.373(5) ?
    C15 H15 . 0.9300 ?
    C16 C19 . 1.359(5) ?
    C16 C17 . 1.551(5) ?
    C16 C17A . 1.574(9) ?
    C17 C18 . 1.505(6) ?
    C17 C11 3_576 1.550(4) ?
    C17 H17 . 0.9800 ?
    C18 H18A . 0.9600 ?
    C18 H18B . 0.9600 ?
    C18 H18C . 0.9601 ?
    C17A C18A . 1.506(10) ?
    C17A C11 3_576 1.599(9) ?
    C17A H17A . 0.9800 ?
    C18A H18D . 0.9600 ?
    C18A H18E . 0.9600 ?
    C18A H18F . 0.9600 ?
    C19 C20 . 1.375(5) ?
    C19 H19 . 0.9300 ?
    C20 C21 . 1.386(4) ?
    C20 H20 . 0.9300 ?
    C22 C23 . 1.375(5) ?
    C22 C27 . 1.376(5) ?
    C23 C24 . 1.385(5) ?
    C23 H23 . 0.9300 ?
    C24 C25 . 1.357(7) ?
    C24 H24 . 0.9300 ?
    C25 C26 . 1.377(6) ?
    C25 H25 . 0.9300 ?
    C26 C27 . 1.387(6) ?
    C26 H26 . 0.9300 ?
    C27 H27 . 0.9300 ?
loop_
    _geom_angle_atom_site_label_1
    _geom_angle_atom_site_label_2
    _geom_angle_atom_site_label_3
    _geom_angle_site_symmetry_1
    _geom_angle_site_symmetry_3
    _geom_angle
    _geom_angle_publ_flag
    O1 Cd1 O4 . . 142.02(9) ?
    O1 Cd1 N1 . . 112.41(9) ?
    O4 Cd1 N1 . . 98.58(8) ?
    O1 Cd1 N2 . . 114.29(10) ?
    O4 Cd1 N2 . . 95.81(9) ?
    N1 Cd1 N2 . . 71.01(9) ?
    O1 Cd1 O3 . . 98.61(9) ?
    O4 Cd1 O3 . . 56.01(8) ?
    N1 Cd1 O3 . . 94.65(9) ?
    N2 Cd1 O3 . . 146.99(8) ?
    O1 Cd1 O2 . . 55.34(10) ?
    O4 Cd1 O2 . . 107.72(9) ?
    N1 Cd1 O2 . . 146.53(9) ?
    N2 Cd1 O2 . . 85.80(9) ?
    O3 Cd1 O2 . . 117.05(8) ?
    C22 S1 C21 . . 102.15(14) ?
    C1 N1 C5 . . 119.5(3) ?
    C1 N1 Cd1 . . 122.7(2) ?
    C5 N1 Cd1 . . 117.8(2) ?
    C10 N2 C6 . . 118.9(3) ?
    C10 N2 Cd1 . . 123.7(2) ?
    C6 N2 Cd1 . . 117.3(2) ?
    C11 O1 Cd1 . . 93.9(2) ?
    C11 O2 Cd1 . . 88.2(2) ?
    C12 O3 Cd1 . . 90.61(18) ?
    C12 O4 Cd1 . . 91.7(2) ?
    N1 C1 C2 . . 122.4(3) ?
    N1 C1 H1 . . 118.8 ?
    C2 C1 H1 . . 118.8 ?
    C1 C2 C3 . . 118.7(4) ?
    C1 C2 H2 . . 120.6 ?
    C3 C2 H2 . . 120.6 ?
    C2 C3 C4 . . 119.6(3) ?
    C2 C3 H3 . . 120.2 ?
    C4 C3 H3 . . 120.2 ?
    C3 C4 C5 . . 119.0(3) ?
    C3 C4 H4 . . 120.5 ?
    C5 C4 H4 . . 120.5 ?
    N1 C5 C4 . . 120.7(3) ?
    N1 C5 C6 . . 116.9(2) ?
    C4 C5 C6 . . 122.5(3) ?
    N2 C6 C7 . . 120.5(3) ?
    N2 C6 C5 . . 116.9(3) ?
    C7 C6 C5 . . 122.6(3) ?
    C8 C7 C6 . . 119.4(3) ?
    C8 C7 H7 . . 120.3 ?
    C6 C7 H7 . . 120.3 ?
    C9 C8 C7 . . 119.4(4) ?
    C9 C8 H8 . . 120.3 ?
    C7 C8 H8 . . 120.3 ?
    C8 C9 C10 . . 119.0(4) ?
    C8 C9 H9 . . 120.5 ?
    C10 C9 H9 . . 120.5 ?
    N2 C10 C9 . . 122.8(4) ?
    N2 C10 H10 . . 118.6 ?
    C9 C10 H10 . . 118.6 ?
    O2 C11 O1 . . 122.5(3) ?
    O2 C11 C17 . 3_576 114.4(4) ?
    O1 C11 C17 . 3_576 123.1(4) ?
    O2 C11 C17A . 3_576 140.1(5) ?
    O1 C11 C17A . 3_576 95.9(5) ?
    O3 C12 O4 . . 121.6(3) ?
    O3 C12 C13 . . 121.0(3) ?
    O4 C12 C13 . . 117.4(3) ?
    C14 C13 C12 . . 117.7(3) ?
    C14 C13 H13A . . 107.9 ?
    C12 C13 H13A . . 107.9 ?
    C14 C13 H13B . . 107.9 ?
    C12 C13 H13B . . 107.9 ?
    H13A C13 H13B . . 107.2 ?
    C21 C14 C15 . . 117.2(3) ?
    C21 C14 C13 . . 122.9(3) ?
    C15 C14 C13 . . 119.9(3) ?
    C16 C15 C14 . . 122.7(3) ?
    C16 C15 H15 . . 118.7 ?
    C14 C15 H15 . . 118.7 ?
    C19 C16 C15 . . 118.2(3) ?
    C19 C16 C17 . . 115.6(3) ?
    C15 C16 C17 . . 126.3(3) ?
    C19 C16 C17A . . 145.6(6) ?
    C15 C16 C17A . . 96.2(6) ?
    C18 C17 C11 . 3_576 111.5(4) ?
    C18 C17 C16 . . 111.3(4) ?
    C11 C17 C16 3_576 . 107.2(3) ?
    C18 C17 H17 . . 109.0 ?
    C11 C17 H17 3_576 . 108.9 ?
    C16 C17 H17 . . 108.9 ?
    C17 C18 H18A . . 109.3 ?
    C17 C18 H18B . . 109.5 ?
    H18A C18 H18B . . 109.5 ?
    C17 C18 H18C . . 109.6 ?
    H18A C18 H18C . . 109.5 ?
    H18B C18 H18C . . 109.5 ?
    C18A C17A C16 . . 105.6(13) ?
    C18A C17A C11 . 3_576 102.5(12) ?
    C16 C17A C11 . 3_576 103.7(6) ?
    C18A C17A H17A . . 115.3 ?
    C16 C17A H17A . . 113.8 ?
    C11 C17A H17A 3_576 . 114.6 ?
    C17A C18A H18E . . 108.9 ?
    H18D C18A H18E . . 109.5 ?
    C17A C18A H18F . . 110.6 ?
    H18D C18A H18F . . 109.5 ?
    H18E C18A H18F . . 109.5 ?
    C16 C19 C20 . . 121.2(3) ?
    C16 C19 H19 . . 119.4 ?
    C20 C19 H19 . . 119.4 ?
    C19 C20 C21 . . 120.5(3) ?
    C19 C20 H20 . . 119.8 ?
    C21 C20 H20 . . 119.8 ?
    C14 C21 C20 . . 120.2(3) ?
    C14 C21 S1 . . 121.0(2) ?
    C20 C21 S1 . . 118.7(2) ?
    C23 C22 C27 . . 119.8(3) ?
    C23 C22 S1 . . 118.9(3) ?
    C27 C22 S1 . . 121.2(3) ?
    C22 C23 C24 . . 119.6(4) ?
    C22 C23 H23 . . 120.2 ?
    C24 C23 H23 . . 120.2 ?
    C25 C24 C23 . . 120.9(4) ?
    C25 C24 H24 . . 119.6 ?
    C23 C24 H24 . . 119.6 ?
    C24 C25 C26 . . 119.9(4) ?
    C24 C25 H25 . . 120.1 ?
    C26 C25 H25 . . 120.1 ?
    C25 C26 C27 . . 119.9(4) ?
    C25 C26 H26 . . 120.1 ?
    C27 C26 H26 . . 120.1 ?
    C22 C27 C26 . . 120.0(4) ?
    C22 C27 H27 . . 120.0 ?
    C26 C27 H27 . . 120.0 ?
loop_
    _geom_torsion_atom_site_label_1
    _geom_torsion_atom_site_label_2
    _geom_torsion_atom_site_label_3
    _geom_torsion_atom_site_label_4
    _geom_torsion_site_symmetry_1
    _geom_torsion_site_symmetry_2
    _geom_torsion_site_symmetry_3
    _geom_torsion_site_symmetry_4
    _geom_torsion
    _geom_torsion_publ_flag
    O1 Cd1 N1 C1 . . . . 72.7(3) ?
    O4 Cd1 N1 C1 . . . . -84.9(2) ?
    N2 Cd1 N1 C1 . . . . -178.1(3) ?
    O3 Cd1 N1 C1 . . . . -28.6(2) ?
    O2 Cd1 N1 C1 . . . . 133.3(2) ?
    O1 Cd1 N1 C5 . . . . -107.1(2) ?
    O4 Cd1 N1 C5 . . . . 95.3(2) ?
    N2 Cd1 N1 C5 . . . . 2.0(2) ?
    O3 Cd1 N1 C5 . . . . 151.6(2) ?
    O2 Cd1 N1 C5 . . . . -46.6(3) ?
    O1 Cd1 N2 C10 . . . . -75.4(3) ?
    O4 Cd1 N2 C10 . . . . 80.8(3) ?
    N1 Cd1 N2 C10 . . . . 177.9(3) ?
    O3 Cd1 N2 C10 . . . . 109.8(3) ?
    O2 Cd1 N2 C10 . . . . -26.6(3) ?
    O1 Cd1 N2 C6 . . . . 105.1(2) ?
    O4 Cd1 N2 C6 . . . . -98.7(2) ?
    N1 Cd1 N2 C6 . . . . -1.6(2) ?
    O3 Cd1 N2 C6 . . . . -69.7(3) ?
    O2 Cd1 N2 C6 . . . . 153.9(2) ?
    O4 Cd1 O1 C11 . . . . -73.7(2) ?
    N1 Cd1 O1 C11 . . . . 144.02(19) ?
    N2 Cd1 O1 C11 . . . . 65.6(2) ?
    O3 Cd1 O1 C11 . . . . -117.3(2) ?
    O2 Cd1 O1 C11 . . . . -0.26(18) ?
    O1 Cd1 O2 C11 . . . . 0.27(18) ?
    O4 Cd1 O2 C11 . . . . 141.99(19) ?
    N1 Cd1 O2 C11 . . . . -77.9(2) ?
    N2 Cd1 O2 C11 . . . . -123.2(2) ?
    O3 Cd1 O2 C11 . . . . 81.7(2) ?
    O1 Cd1 O3 C12 . . . . 149.75(18) ?
    O4 Cd1 O3 C12 . . . . 0.51(16) ?
    N1 Cd1 O3 C12 . . . . -96.72(18) ?
    N2 Cd1 O3 C12 . . . . -35.0(3) ?
    O2 Cd1 O3 C12 . . . . 94.40(18) ?
    O1 Cd1 O4 C12 . . . . -55.7(2) ?
    N1 Cd1 O4 C12 . . . . 89.33(18) ?
    N2 Cd1 O4 C12 . . . . 160.94(18) ?
    O3 Cd1 O4 C12 . . . . -0.50(16) ?
    O2 Cd1 O4 C12 . . . . -111.62(18) ?
    C5 N1 C1 C2 . . . . 1.6(5) ?
    Cd1 N1 C1 C2 . . . . -178.2(3) ?
    N1 C1 C2 C3 . . . . 0.1(6) ?
    C1 C2 C3 C4 . . . . -1.1(6) ?
    C2 C3 C4 C5 . . . . 0.4(6) ?
    C1 N1 C5 C4 . . . . -2.4(4) ?
    Cd1 N1 C5 C4 . . . . 177.5(2) ?
    C1 N1 C5 C6 . . . . 177.9(3) ?
    Cd1 N1 C5 C6 . . . . -2.3(3) ?
    C3 C4 C5 N1 . . . . 1.4(5) ?
    C3 C4 C5 C6 . . . . -178.9(3) ?
    C10 N2 C6 C7 . . . . 0.8(5) ?
    Cd1 N2 C6 C7 . . . . -179.6(2) ?
    C10 N2 C6 C5 . . . . -178.5(3) ?
    Cd1 N2 C6 C5 . . . . 1.0(3) ?
    N1 C5 C6 N2 . . . . 0.8(4) ?
    C4 C5 C6 N2 . . . . -179.0(3) ?
    N1 C5 C6 C7 . . . . -178.5(3) ?
    C4 C5 C6 C7 . . . . 1.7(5) ?
    N2 C6 C7 C8 . . . . -0.4(5) ?
    C5 C6 C7 C8 . . . . 178.9(3) ?
    C6 C7 C8 C9 . . . . -0.2(6) ?
    C7 C8 C9 C10 . . . . 0.2(7) ?
    C6 N2 C10 C9 . . . . -0.8(6) ?
    Cd1 N2 C10 C9 . . . . 179.7(3) ?
    C8 C9 C10 N2 . . . . 0.2(7) ?
    Cd1 O2 C11 O1 . . . . -0.5(3) ?
    Cd1 O2 C11 C17 . . . 3_576 178.0(2) ?
    Cd1 O2 C11 C17A . . . 3_576 -162.3(8) ?
    Cd1 O1 C11 O2 . . . . 0.5(3) ?
    Cd1 O1 C11 C17 . . . 3_576 -177.9(3) ?
    Cd1 O1 C11 C17A . . . 3_576 168.9(4) ?
    Cd1 O3 C12 O4 . . . . -0.9(3) ?
    Cd1 O3 C12 C13 . . . . 178.7(3) ?
    Cd1 O4 C12 O3 . . . . 0.9(3) ?
    Cd1 O4 C12 C13 . . . . -178.7(2) ?
    O3 C12 C13 C14 . . . . 2.5(5) ?
    O4 C12 C13 C14 . . . . -177.9(3) ?
    C12 C13 C14 C21 . . . . -67.9(4) ?
    C12 C13 C14 C15 . . . . 115.3(3) ?
    C21 C14 C15 C16 . . . . -2.9(4) ?
    C13 C14 C15 C16 . . . . 174.2(3) ?
    C14 C15 C16 C19 . . . . 0.9(5) ?
    C14 C15 C16 C17 . . . . -178.6(3) ?
    C14 C15 C16 C17A . . . . -176.7(4) ?
    C19 C16 C17 C18 . . . . -126.6(4) ?
    C15 C16 C17 C18 . . . . 53.0(5) ?
    C17A C16 C17 C18 . . . . 49.1(8) ?
    C19 C16 C17 C11 . . . 3_576 111.2(4) ?
    C15 C16 C17 C11 . . . 3_576 -69.2(5) ?
    C17A C16 C17 C11 . . . 3_576 -73.1(7) ?
    C19 C16 C17A C18A . . . . -34.7(15) ?
    C15 C16 C17A C18A . . . . 141.6(12) ?
    C17 C16 C17A C18A . . . . -41.6(13) ?
    C19 C16 C17A C11 . . . 3_576 72.7(10) ?
    C15 C16 C17A C11 . . . 3_576 -111.0(6) ?
    C17 C16 C17A C11 . . . 3_576 65.8(6) ?
    C15 C16 C19 C20 . . . . 1.9(5) ?
    C17 C16 C19 C20 . . . . -178.5(3) ?
    C17A C16 C19 C20 . . . . 177.7(7) ?
    C16 C19 C20 C21 . . . . -2.7(5) ?
    C15 C14 C21 C20 . . . . 2.0(4) ?
    C13 C14 C21 C20 . . . . -174.9(3) ?
    C15 C14 C21 S1 . . . . -175.4(2) ?
    C13 C14 C21 S1 . . . . 7.6(4) ?
    C19 C20 C21 C14 . . . . 0.6(5) ?
    C19 C20 C21 S1 . . . . 178.1(2) ?
    C22 S1 C21 C14 . . . . -124.0(2) ?
    C22 S1 C21 C20 . . . . 58.5(3) ?
    C21 S1 C22 C23 . . . . -135.7(3) ?
    C21 S1 C22 C27 . . . . 47.8(3) ?
    C27 C22 C23 C24 . . . . -0.1(6) ?
    S1 C22 C23 C24 . . . . -176.7(3) ?
    C22 C23 C24 C25 . . . . -0.4(7) ?
    C23 C24 C25 C26 . . . . -0.2(8) ?
    C24 C25 C26 C27 . . . . 1.3(8) ?
    C23 C22 C27 C26 . . . . 1.2(6) ?
    S1 C22 C27 C26 . . . . 177.7(4) ?
    C25 C26 C27 C22 . . . . -1.8(8) ?
_iucr_refine_instructions_details
;
TITL li in P2(1)/c
CELL 0.71073  13.5672  11.5724  15.5954  90.000  92.540  90.000
ZERR   2.00   0.0033   0.0028   0.0037   0.000   0.003   0.000
LATT 1
SYMM -X, 0.5+Y, 0.5-Z
SFAC C  H  N  O  S  Cd
UNIT 108  88  8  16  4  4
L.S. 8
ACTA 54
BOND $h
FMAP 2
PLAN 5
conf
EQIV $1 -x, -y+2, -z+1
SADI 0.01 C16 C18 C16a C18a
SADI 0.01 C17 C18 C17a C18a
SADI 0.01 C16 C17 C16 C17a
SADI 0.01 C17 C11_$1 C17a C11_$1
EADP C17 C17a
size 0.35 0.32 0.34
htab
FREE Cd1  C11
FREE Cd1  C12
TEMP 23.000
WGHT    0.022200    1.223900
FVAR       0.37950   0.76955
CD1   6   -0.076611    0.932788    0.764046    11.00000    0.04260    0.07524 =
         0.02515    0.00632   -0.00395   -0.00810
S1    5    0.275787    0.856501    0.733797    11.00000    0.04716    0.06521 =
         0.04169    0.01869   -0.00189   -0.00147
N1    3   -0.003819    0.821578    0.872321    11.00000    0.04533    0.04344 =
         0.03018   -0.00140   -0.00305   -0.00599
N2    3   -0.147000    0.978575    0.892594    11.00000    0.04529    0.05765 =
         0.03274    0.00313   -0.00096   -0.00009
O1    4   -0.175701    0.827089    0.672400    11.00000    0.07234    0.07251 =
         0.05044   -0.00193   -0.01461   -0.00720
O2    4   -0.228905    1.001581    0.696115    11.00000    0.06359    0.07492 =
         0.05099    0.00870   -0.01404   -0.00477
O3    4    0.064307    0.939077    0.682582    11.00000    0.04729    0.05996 =
         0.04519   -0.00997    0.00756   -0.01210
O4    4    0.034418    1.084071    0.767264    11.00000    0.04613    0.05998 =
         0.05191   -0.00635    0.00931    0.00430
C1    1    0.068622    0.747497    0.858869    11.00000    0.05609    0.04954 =
         0.04828   -0.00725    0.00043   -0.00583
AFIX  43
H1    2    0.092288    0.741541    0.803983    11.00000   -1.20000
AFIX   0
C2    1    0.109602    0.679830    0.922541    11.00000    0.06195    0.05722 =
         0.07454    0.00248   -0.00368    0.01225
AFIX  43
H2    2    0.160388    0.628783    0.911341    11.00000   -1.20000
AFIX   0
C3    1    0.074649    0.688454    1.003047    11.00000    0.07816    0.07574 =
         0.06350    0.02449   -0.00963    0.00877
AFIX  43
H3    2    0.100714    0.642154    1.047210    11.00000   -1.20000
AFIX   0
C4    1    0.000709    0.765959    1.018472    11.00000    0.06678    0.07865 =
         0.03489    0.01940   -0.00348   -0.00055
AFIX  43
H4    2   -0.023496    0.773057    1.073089    11.00000   -1.20000
AFIX   0
C5    1   -0.037124    0.833233    0.951459    11.00000    0.04259    0.04707 =
         0.02879    0.00163   -0.00556   -0.01215
C6    1   -0.115221    0.919941    0.962752    11.00000    0.04138    0.05211 =
         0.02692   -0.00120   -0.00253   -0.01281
C7    1   -0.154389    0.942300    1.041553    11.00000    0.07299    0.07283 =
         0.03201   -0.00473    0.00211    0.00062
AFIX  43
H7    2   -0.132527    0.901250    1.090011    11.00000   -1.20000
AFIX   0
C8    1   -0.225601    1.025402    1.047468    11.00000    0.09000    0.09126 =
         0.04820   -0.02485    0.01397    0.00729
AFIX  43
H8    2   -0.252677    1.041178    1.099953    11.00000   -1.20000
AFIX   0
C9    1   -0.256290    1.084498    0.976083    11.00000    0.07696    0.06331 =
         0.07849   -0.01486    0.00767    0.01232
AFIX  43
H9    2   -0.304409    1.141420    0.979029    11.00000   -1.20000
AFIX   0
C10   1   -0.215713    1.059331    0.900202    11.00000    0.05943    0.06246 =
         0.06113    0.00648    0.00083    0.00675
AFIX  43
H10   2   -0.236918    1.100349    0.851530    11.00000   -1.20000
AFIX   0
C11   1   -0.238227    0.906835    0.661210    11.00000    0.04918    0.07435 =
         0.02933    0.02108   -0.00636   -0.01949
C12   1    0.087198    1.034561    0.713839    11.00000    0.03634    0.04802 =
         0.03496    0.00314   -0.00295    0.00449
C13   1    0.180441    1.095728    0.689364    11.00000    0.04524    0.04646 =
         0.06676   -0.00947    0.00811    0.00125
AFIX  23
H13A  2    0.162203    1.172064    0.668445    11.00000   -1.20000
H13B  2    0.221756    1.106208    0.741145    11.00000   -1.20000
AFIX   0
C14   1    0.241517    1.039488    0.623732    11.00000    0.02840    0.04264 =
         0.04540   -0.00210   -0.00341   -0.00343
C15   1    0.253190    1.093845    0.543850    11.00000    0.03381    0.04868 =
         0.06066    0.01742   -0.01761   -0.00289
AFIX  43
H15   2    0.217515    1.160822    0.531303    11.00000   -1.20000
AFIX   0
C16   1    0.315066    1.051892    0.483890    11.00000    0.03977    0.07625 =
         0.03182    0.00936   -0.01062   -0.02129
PART 1
C17   1    0.334220    1.107011    0.395482    21.00000    0.03099    0.06204 =
         0.02982    0.00310    0.00378   -0.00414
AFIX   3
H17   2    0.387455    1.064520    0.369002    21.00000   -1.20000
AFIX   0
C18   1    0.363672    1.231902    0.404795    21.00000    0.06275    0.06333 =
         0.04587    0.00487   -0.00342   -0.01987
AFIX   3
H18A  2    0.374882    1.263542    0.349165    21.00000   -1.50000
H18B  2    0.311842    1.274191    0.430645    21.00000   -1.50000
H18C  2    0.423052    1.237661    0.440375    21.00000   -1.50000
PART 2
AFIX   0
C17A  1    0.297927    1.153179    0.417508   -21.00000    0.03099    0.06204 =
         0.02982    0.00310    0.00378   -0.00414
AFIX   3
H17A  2    0.265469    1.220933    0.441262   -21.00000   -1.20000
AFIX   0
C18A  1    0.397094    1.175693    0.381130   -21.00000    0.06243    0.12532 =
         0.04958    0.02406   -0.00719   -0.02119
AFIX   3
H18D  2    0.391474    1.240183    0.342500   -21.00000   -1.50000
H18E  2    0.443684    1.193713    0.427320   -21.00000   -1.50000
H18F  2    0.419324    1.109073    0.350810   -21.00000   -1.50000
PART 0
AFIX   0
C19   1    0.365729    0.953068    0.502385    11.00000    0.05263    0.07833 =
         0.03084   -0.00731    0.00551   -0.00667
AFIX  43
H19   2    0.409453    0.924558    0.463272    11.00000   -1.20000
AFIX   0
C20   1    0.353546    0.894422    0.577877    11.00000    0.04947    0.05030 =
         0.04138   -0.00213    0.00305    0.00765
AFIX  43
H20   2    0.386897    0.825245    0.588164    11.00000   -1.20000
AFIX   0
C21   1    0.291933    0.937670    0.638722    11.00000    0.03588    0.04010 =
         0.02900    0.00231   -0.00325    0.00079
C22   1    0.398505    0.845379    0.777496    11.00000    0.05126    0.05664 =
         0.03121    0.00698   -0.00282    0.00083
C23   1    0.431169    0.740472    0.808875    11.00000    0.06214    0.05586 =
         0.05412    0.01277   -0.00804    0.00410
AFIX  43
H23   2    0.390546    0.675823    0.804421    11.00000   -1.20000
AFIX   0
C24   1    0.524954    0.731675    0.847159    11.00000    0.07097    0.10184 =
         0.07384    0.03696   -0.01012    0.01578
AFIX  43
H24   2    0.546877    0.660818    0.868706    11.00000   -1.20000
AFIX   0
C25   1    0.585244    0.825079    0.853632    11.00000    0.06467    0.13007 =
         0.07845    0.03480   -0.02681   -0.00740
AFIX  43
H25   2    0.647975    0.818159    0.879659    11.00000   -1.20000
AFIX   0
C26   1    0.553381    0.930138    0.821594    11.00000    0.08476    0.10507 =
         0.08552    0.03304   -0.03724   -0.03889
AFIX  43
H26   2    0.595051    0.993946    0.824860    11.00000   -1.20000
AFIX   0
C27   1    0.459035    0.940633    0.784445    11.00000    0.07555    0.06601 =
         0.06744    0.02258   -0.02200   -0.01001
AFIX  43
H27   2    0.436689    1.012004    0.764241    11.00000   -1.20000
HKLF 4
REM  li in P2(1)/c
REM R1 =  0.0363 for   4170 Fo > 4sig(Fo)  and  0.0551 for all   5706 data
REM    329 parameters refined using      3 restraints
END
WGHT      0.0222      1.2245
REM Highest difference peak  0.594,  deepest hole -0.672,  1-sigma level  0.069
Q1    1  -0.0516  0.8530  0.7632  11.00000  0.05    0.59
Q2    1  -0.1433  0.9555  0.7655  11.00000  0.05    0.57
Q3    1   0.3036  0.8139  0.6962  11.00000  0.05    0.42
Q4    1   0.0773  0.6954  0.7363  11.00000  0.05    0.33
Q5    1   0.0031  0.9316  0.7732  11.00000  0.05    0.33
;
data_global
_journal_date_recd_electronic     2012-03-11
_journal_date_accepted     2012-03-25
_journal_name_full     'Acta Crystallographica, Section E'
_journal_year     2012
_journal_volume     68
_journal_issue      4
_journal_page_first     m511
_journal_page_last     m511
_journal_paper_category     QM
_journal_paper_doi     10.1107/S1600536812013049
_journal_coeditor_code     MW2060
_publ_contact_author_name     'Kai-Sheng Diao'
_publ_contact_author_address
;
School of Chemistry and Chemical Engineering
Guangxi University for Nationalities
Nanning 530006
People's Republic of China
and
Key laboratory of development & Application of forest chemicals of Guangxi
Nanning 530006
People's Republic of China
;
_publ_contact_author_email     '497426630@qq.com'
_publ_contact_author_fax     '86-771-3260896'
_publ_contact_author_phone     '86-771-3260558'
_publ_section_title
;\
Bis{\m-2-[3-carboxylatomethyl-4-(phenylsulfanyl)phenyl]propanoato-\
\k^4^<i>O</i>,<i>O</i>':<i>O</i>'',<i>O</i>'''}bis[(2,2'-bipyridine-\
\k^2^<i>N</i>,<i>N</i>')cadmium]
;
loop_
    _publ_author_name
    _publ_author_footnote
    _publ_author_address
    'Long Li' .
;
School of Chemistry and Chemical Engineering
Guangxi University for Nationalities
Nanning 530006
People's Republic of China
;
    'Yu-Qiu Ding' .
;
School of Chemistry and Chemical Engineering
Guangxi University for Nationalities
Nanning 530006
People's Republic of China
;
    'Kai-Sheng Diao' .
;
School of Chemistry and Chemical Engineering
Guangxi University for Nationalities
Nanning 530006
People's Republic of China
;
