# Supplementary material for: Bis{μ-2-[3-carboxyl­atometh­yl-4-(phenyl­sulfan­yl)phen­yl]propano­ato-κ4 O,O′:O′′,O′′′}bis­[(2,2′-bipyridine-κ2 N,N′)cadmium]
Source: Acta Crystallogr Sect E Struct Rep Online. 2012 Mar 31;68(Pt 4):m511. doi: 10.1107/S1600536812013049 (PMC3343895; doi:10.1107/S1600536812013049)
Supplement: Supplementary file 2 [file e-68-0m511-Isup2.hkl]

# 
# h,k,l, Fc-squared, Fo-squared, sigma(Fo-squared) and status flag 
# 
data_I
_shelx_title ' li in P2(1)/c' 
_shelx_refln_list_code          4 
_shelx_F_calc_maximum      254.69 
_exptl_crystal_F_000      1176.00 
_reflns_d_resolution_high  0.7516 
 
loop_ 
 _symmetry_equiv_pos_as_xyz 
 'x, y, z' 
 '-x, y+1/2, -z+1/2' 
 '-x, -y, -z' 
 'x, -y-1/2, z-1/2' 
 
_cell_length_a    13.5672 
_cell_length_b    11.5724 
_cell_length_c    15.5954 
_cell_angle_alpha  90.000 
_cell_angle_beta   92.540 
_cell_angle_gamma  90.000 
 
_shelx_F_squared_multiplier     1.000 
 
loop_ 
 _refln_index_h 
 _refln_index_k 
 _refln_index_l 
 _refln_F_squared_calc 
 _refln_F_squared_meas 
 _refln_F_squared_sigma 
 _refln_observed_status 
   1   0   0    56942.68    43991.73   6155.82 o 
   2   0   0      819.99      807.83     69.69 o 
   3   0   0     3845.50     3627.19    160.60 o 
   4   0   0      107.00      188.42     15.87 o 
   5   0   0     5724.28     5323.29    233.42 o 
   6   0   0    33367.51    31282.66   1344.53 o 
   7   0   0     8918.46     8506.39    372.10 o 
   8   0   0     3406.41     3230.88    245.35 o 
   9   0   0     1602.75     1531.25     76.69 o 
  10   0   0      150.88      128.74     18.10 o 
  11   0   0     2329.37     2227.14    109.79 o 
  12   0   0     3067.25     2987.51    143.40 o 
  13   0   0     2388.34     2666.29    131.73 o 
  14   0   0     1449.05     1657.73     91.19 o 
  15   0   0      322.97      359.20     39.17 o 
  16   0   0        1.02      -22.36     22.36 o 
  17   0   0        2.41      -16.49     25.07 o 
   1   1   0     1053.53     1129.96     41.93 o 
   2   1   0     5069.28     5473.04    166.09 o 
   3   1   0     3809.38     3713.64     93.61 o 
   4   1   0      112.13      156.28     18.00 o 
   5   1   0        2.59       23.68      4.64 o 
   6   1   0     2032.83     2004.35     50.30 o 
   7   1   0     2014.65     2228.19     87.76 o 
   8   1   0      562.72      537.62     29.02 o 
   9   1   0       58.86       40.99     12.50 o 
  10   1   0        9.42       -1.38      7.51 o 
  11   1   0      366.16      340.40     20.55 o 
  12   1   0      288.24      283.64     26.28 o 
  13   1   0      377.54      375.88     26.07 o 
  14   1   0      194.05      156.50     19.21 o 
  15   1   0        0.19      -12.94     14.71 o 
  16   1   0       13.65       -9.13     16.44 o 
  17   1   0      168.28      153.69     27.40 o 
   0   2   0    40395.38    42782.98   1834.79 o 
   1   2   0    12060.67    12041.28    365.82 o 
   2   2   0     9175.56     9057.11    324.05 o 
   3   2   0     2067.82     2083.38     64.52 o 
   4   2   0       86.57       50.10     12.42 o 
   5   2   0     6852.92     7048.11    197.71 o 
   6   2   0    10161.98    10437.66    293.04 o 
   7   2   0     9414.88     9596.69    272.88 o 
   8   2   0     1496.59     1407.17     42.87 o 
   9   2   0       10.52       15.21     10.04 o 
  10   2   0      470.11      479.57     22.23 o 
  11   2   0        5.11       -2.36     10.05 o 
  12   2   0      655.39      659.60     38.55 o 
  13   2   0     1717.52     1849.57     80.14 o 
  14   2   0      248.88      257.01     26.27 o 
  15   2   0        4.56      -16.88     16.88 o 
  16   2   0        0.92      -17.37     17.37 o 
  17   2   0       53.60       52.49     24.23 o 
   1   3   0     6624.91     6784.45    207.23 o 
   2   3   0    45847.22    45894.76   1391.28 o 
   3   3   0    30050.67    29817.86   1062.12 o 
   4   3   0    11598.75    10995.83    452.08 o 
   5   3   0     6127.29     6037.19    307.47 o 
   6   3   0      305.70      218.64     26.55 o 
   7   3   0      156.40      208.34     19.92 o 
   8   3   0     2215.92     2204.22     69.58 o 
   9   3   0     4850.38     4889.45    145.11 o 
  10   3   0      693.74      720.61     37.73 o 
  11   3   0     3765.74     3990.93    152.87 o 
  12   3   0      651.70      736.42     40.47 o 
  13   3   0      356.56      361.97     47.93 o 
  14   3   0      425.94      453.40     36.52 o 
  15   3   0       52.54       84.51     21.17 o 
  16   3   0      486.12      621.00     43.71 o 
  17   3   0      503.70      623.02     45.93 o 
   0   4   0     1281.59     1401.80     64.45 o 
   1   4   0       81.34      110.40      7.58 o 
   2   4   0     2250.54     2293.32     72.46 o 
   3   4   0     1671.94     1822.50    110.94 o 
   4   4   0      146.34      159.10     20.85 o 
   5   4   0      362.49      328.82     18.61 o 
   6   4   0      125.63       95.31      6.88 o 
   7   4   0      264.91      247.54     14.44 o 
   8   4   0       66.48       60.46     13.16 o 
   9   4   0     1186.56     1153.03     57.54 o 
  10   4   0        0.04      -11.28     11.28 o 
  11   4   0      158.01      215.93     30.54 o 
  12   4   0        2.71        1.74     13.57 o 
  13   4   0      443.19      451.96     34.08 o 
  14   4   0       21.20       -2.77     23.48 o 
  15   4   0       75.14       57.02     23.68 o 
  16   4   0        6.16       23.36     26.20 o 
  17   4   0        3.19        9.44     32.46 o 
   1   5   0     5486.47     5607.83    172.88 o 
   2   5   0     5178.43     5303.35    281.78 o 
   3   5   0     5206.51     5010.15    155.67 o 
   4   5   0     8890.53     8793.71    269.51 o 
   5   5   0      944.54      842.39     37.68 o 
   6   5   0      879.06      937.89     35.68 o 
   7   5   0     2117.27     2293.85     67.15 o 
   8   5   0      668.87      613.16     53.13 o 
   9   5   0      900.56      803.43     50.55 o 
  10   5   0     2624.76     2546.16    125.13 o 
  11   5   0      704.58      707.98     39.63 o 
  12   5   0       54.53       49.73     16.36 o 
  13   5   0      179.32      146.56     36.09 o 
  14   5   0      101.96       70.11     28.01 o 
  15   5   0      315.80      380.93     47.34 o 
  16   5   0      490.62      616.37     57.98 o 
   0   6   0    11276.88    11524.72    498.16 o 
   1   6   0     3146.99     2962.88     93.91 o 
   2   6   0     3632.20     3608.79    113.79 o 
   3   6   0      365.36      300.49     21.32 o 
   4   6   0      264.90      202.61     20.96 o 
   5   6   0     3330.47     3756.14    257.29 o 
   6   6   0     2975.89     2922.73     76.58 o 
   7   6   0     4705.59     4598.24    145.54 o 
   8   6   0     2123.89     1910.36     66.24 o 
   9   6   0       50.18       38.11     15.59 o 
  10   6   0      296.79      263.91     32.25 o 
  11   6   0      272.65      278.26     45.74 o 
  12   6   0      478.69      494.12     50.44 o 
  13   6   0      503.67      555.53     68.15 o 
  14   6   0      243.67      246.95     47.15 o 
  15   6   0       70.36       64.44     29.10 o 
  16   6   0      159.56      150.95     41.88 o 
   1   7   0       18.63       31.55      7.29 o 
   2   7   0      445.79      533.69     23.07 o 
   3   7   0      485.53      495.10     23.18 o 
   4   7   0       17.11       17.21      7.60 o 
   5   7   0        7.56        2.85      7.71 o 
   6   7   0       61.86       37.26     12.74 o 
   7   7   0        1.13        7.88     12.60 o 
   8   7   0        4.93      -12.56     12.56 o 
   9   7   0      136.31      137.41     19.34 o 
  10   7   0       22.50       24.06     16.38 o 
  11   7   0      156.91      129.62     21.39 o 
  12   7   0        0.56      -20.84     20.84 o 
  13   7   0       52.01       49.60     24.97 o 
  14   7   0      110.11       66.16     28.27 o 
  15   7   0       87.54       94.07     31.80 o 
   0   8   0     7654.07     8019.85    351.16 o 
   1   8   0     5317.84     5276.11    165.65 o 
   2   8   0     2466.40     2372.73    116.60 o 
   3   8   0       15.85       43.61     25.26 o 
   4   8   0      511.50      444.00     33.72 o 
   5   8   0     1310.55     1378.66     57.82 o 
   6   8   0     1495.08     1451.99     60.91 o 
   7   8   0     1270.48     1373.54     59.73 o 
   8   8   0      948.19      933.29     46.49 o 
   9   8   0      104.87      101.44     18.82 o 
  10   8   0      119.87      144.95     22.10 o 
  11   8   0      178.13      155.72     23.58 o 
  12   8   0      233.15      261.81     34.89 o 
  13   8   0      623.64      716.80     57.38 o 
  14   8   0       85.25      105.88     30.73 o 
   1   9   0      869.72      800.75     59.97 o 
   2   9   0      234.00      214.62     23.16 o 
   3   9   0      312.44      251.15     21.51 o 
   4   9   0      528.14      507.18     30.57 o 
   5   9   0     1101.61     1098.72     50.02 o 
   6   9   0       80.68       72.32     15.95 o 
   7   9   0        2.71       30.22     15.83 o 
   8   9   0       72.65       91.01     19.99 o 
   9   9   0      148.81      115.50     21.08 o 
  10   9   0      251.08      256.56     30.05 o 
  11   9   0      101.70      122.72     28.90 o 
  12   9   0        3.38        6.55     38.26 o 
  13   9   0       11.79       60.88     29.96 o 
  14   9   0       13.28        7.35     51.55 o 
   0  10   0     1487.64     1550.82    109.08 o 
   1  10   0       54.86       42.44     19.77 o 
   2  10   0      118.82      130.36     23.66 o 
   3  10   0       83.68       55.65     19.16 o 
   4  10   0        6.75        4.63     14.09 o 
   5  10   0      547.88      605.23     35.97 o 
   6  10   0      513.12      617.89     37.25 o 
   7  10   0        3.87       15.84     16.37 o 
   8  10   0      237.24      294.97     34.22 o 
   9  10   0      140.07      127.50     30.52 o 
  10  10   0       55.62       53.52     25.18 o 
  11  10   0       98.44      100.44     29.54 o 
  12  10   0        0.80       -3.15     26.93 o 
  13  10   0       85.82      116.50     56.67 o 
   1  11   0        0.26       -4.08     22.06 o 
   2  11   0      472.29      535.08     51.73 o 
   3  11   0      639.59      662.00     44.89 o 
   4  11   0      364.09      335.21     33.98 o 
   5  11   0       36.74       70.43     21.63 o 
   6  11   0      113.46      157.50     26.05 o 
   7  11   0        4.77       12.34     20.95 o 
   8  11   0      156.93      202.82     25.06 o 
   9  11   0       51.31       81.83     26.20 o 
  10  11   0       42.11       30.63     26.13 o 
  11  11   0       53.95       89.41     29.98 o 
  12  11   0        2.89       35.19     51.74 o 
   0  12   0      519.60      487.86     57.77 o 
   1  12   0      219.71      156.03     25.87 o 
   2  12   0      119.83       64.21     22.47 o 
   3  12   0        6.73       -4.35     19.39 o 
   4  12   0        9.81       -0.48     20.45 o 
   5  12   0       12.74       -6.73     20.22 o 
   6  12   0       41.76       21.13     22.87 o 
   7  12   0        2.18       -6.77     22.50 o 
   8  12   0       23.89       42.95     34.49 o 
   9  12   0       24.57       26.98     35.65 o 
  10  12   0        4.00      -21.77     33.92 o 
   1  13   0       45.09       22.49     22.84 o 
   2  13   0       27.13       38.17     32.13 o 
   3  13   0      229.73      224.88     30.60 o 
   4  13   0       39.53       26.49     25.61 o 
   5  13   0        0.39      -22.01     22.01 o 
   6  13   0        0.59      -11.46     23.64 o 
   7  13   0       41.21        5.50     32.89 o 
   8  13   0      141.77      220.38     47.99 o 
   0  14   0       17.22       28.51     32.39 o 
   1  14   0        6.88        4.20     22.96 o 
   2  14   0        0.06       -3.24     23.25 o 
   3  14   0        0.56        9.94     23.66 o 
   4  14   0        1.16      -23.35     23.35 o 
   5  14   0      107.16      101.19     29.31 o 
   1  15   0        0.57       -2.33     26.64 o 
   2  15   0       17.84        1.15     26.24 o 
   3  15   0       44.85       13.85     41.71 o 
 -17   1   1      219.15      252.77     30.12 o 
 -16   1   1      267.80      251.78     26.31 o 
 -15   1   1      661.59      651.67     36.28 o 
 -14   1   1      689.24      669.97     35.80 o 
 -13   1   1        5.28       10.91     13.31 o 
 -12   1   1     1598.99     1565.02     58.82 o 
 -11   1   1     3226.53     3341.54    110.43 o 
 -10   1   1      783.91      761.34     32.66 o 
  -9   1   1     3932.11     3641.23    117.75 o 
  -8   1   1     6108.82     5823.75    153.28 o 
  -7   1   1       17.83        6.69      6.34 o 
  -6   1   1     1261.00     1173.28     72.16 o 
  -5   1   1     2834.00     2675.05     70.98 o 
  -4   1   1     2983.85     2708.84     70.94 o 
  -3   1   1     1431.42     1273.39     34.36 o 
  -2   1   1    31390.63    31624.24   1473.89 o 
  -1   1   1    12863.31    12939.46    460.63 o 
   0   1   1      411.91      412.47     27.08 o 
   1   1   1      816.02      828.24     23.71 o 
   2   1   1     4601.50     4541.46    127.42 o 
   3   1   1    41134.64    41882.51   1277.11 o 
   4   1   1     1822.75     1759.28     48.78 o 
   5   1   1      140.68      117.68     13.02 o 
   6   1   1     1293.42     1239.54     37.76 o 
   7   1   1     3926.11     4021.30    108.78 o 
   8   1   1     7706.26     7515.26    196.06 o 
   9   1   1     5070.75     4846.97    132.08 o 
  10   1   1     1054.72     1009.71     36.20 o 
  11   1   1     2045.77     2205.35     76.90 o 
  12   1   1      887.27      972.24     41.76 o 
  13   1   1        0.19       -8.50     17.13 o 
  14   1   1      183.94      151.60     19.45 o 
  15   1   1      238.66      228.40     22.89 o 
  16   1   1      822.85      996.28     56.25 o 
  17   1   1      595.49      780.86     65.21 o 
 -17   2   1        0.82       -1.32     20.61 o 
 -16   2   1        2.21       -9.54     17.92 o 
 -15   2   1      294.94      286.53     29.13 o 
 -14   2   1     1443.79     1502.99     69.23 o 
 -13   2   1     1836.79     2037.13     95.22 o 
 -12   2   1      462.66      511.08     58.22 o 
 -11   2   1     1030.88      979.34     95.05 o 
 -10   2   1      171.14      170.49     13.42 o 
  -9   2   1     1914.92     1911.46     56.78 o 
  -8   2   1     3778.07     3899.36    103.71 o 
  -7   2   1     1660.09     1565.56     51.10 o 
  -6   2   1     9808.02     9924.26    278.07 o 
  -5   2   1     4540.91     4718.20    133.93 o 
  -4   2   1     5262.53     5815.85    162.84 o 
  -3   2   1     5235.39     5707.47    156.63 o 
  -2   2   1        4.23       81.12     10.99 o 
  -1   2   1     3662.53     3907.71    119.48 o 
   0   2   1    64868.95    69142.01   2468.23 o 
   1   2   1      451.64      481.16     26.46 o 
   2   2   1     7123.43     7118.15    255.25 o 
   3   2   1    42218.27    43270.84   1626.26 o 
   4   2   1      560.47      527.22     31.60 o 
   5   2   1    11334.83    11500.48    292.39 o 
   6   2   1    11759.58    11464.80    368.68 o 
   7   2   1     1461.34     1286.48     55.26 o 
   8   2   1     1978.35     1976.80     57.49 o 
   9   2   1     2190.39     2167.95     63.29 o 
  10   2   1        0.75       -0.67      7.74 o 
  11   2   1     2078.33     2059.79     78.12 o 
  12   2   1     1517.30     1633.53     71.76 o 
  13   2   1      249.65      234.55     24.22 o 
  14   2   1     1307.38     1537.84     78.79 o 
  15   2   1     1193.63     1318.72     65.57 o 
  16   2   1       13.77       14.51     20.44 o 
  17   2   1        9.68       -5.35     21.91 o 
 -17   3   1        9.91      -15.18     20.80 o 
 -16   3   1       84.94       81.19     22.32 o 
 -15   3   1      287.78      305.77     29.07 o 
 -14   3   1        2.80      -11.00     16.11 o 
 -13   3   1       30.36       53.27     17.02 o 
 -12   3   1        2.68      -11.76     12.49 o 
 -11   3   1        0.77       -5.28     12.43 o 
 -10   3   1     1123.21     1095.82     50.72 o 
  -9   3   1      187.39      143.58     25.07 o 
  -8   3   1       41.86       54.37      9.56 o 
  -7   3   1     1408.45     1554.51     90.79 o 
  -6   3   1      381.61      440.45     19.98 o 
  -5   3   1       32.21       18.71      6.38 o 
  -4   3   1       64.70      101.32      5.69 o 
  -3   3   1    10054.57    10784.55    387.37 o 
  -2   3   1     1132.94     1308.21     42.13 o 
  -1   3   1     3107.08     3099.01     96.24 o 
   0   3   1     1679.32     1767.92     55.78 o 
   1   3   1     1186.15     1235.80    155.83 o 
   2   3   1     1975.67     2266.58    100.27 o 
   3   3   1     3272.71     3498.55    127.66 o 
   4   3   1     5696.12     5687.97    158.92 o 
   5   3   1     3030.01     2966.20     85.09 o 
   6   3   1       60.24       37.10     13.57 o 
   7   3   1      506.60      501.58     21.97 o 
   8   3   1        3.83        4.34      7.43 o 
   9   3   1        3.25       -5.90      8.12 o 
  10   3   1      572.53      589.12     29.14 o 
  11   3   1       96.94       97.08     16.90 o 
  12   3   1        3.96       -5.24     13.40 o 
  13   3   1       47.70       10.81     16.06 o 
  14   3   1       36.63       34.35     19.83 o 
  15   3   1      134.72      123.62     22.87 o 
  16   3   1      268.30      257.27     29.94 o 
  17   3   1        0.12        5.42     32.71 o 
 -17   4   1        9.40       -0.57     29.25 o 
 -16   4   1       78.63       73.07     22.32 o 
 -15   4   1      101.26      128.52     22.42 o 
 -14   4   1      946.50     1054.24     54.52 o 
 -13   4   1     3288.91     3616.66    142.32 o 
 -12   4   1      888.53      980.52     49.09 o 
 -11   4   1      417.63      372.35     27.51 o 
 -10   4   1      235.31      255.99     27.10 o 
  -9   4   1       59.72       81.78     27.50 o 
  -8   4   1     5779.33     5527.01    204.91 o 
  -7   4   1    11475.00    11765.93    329.28 o 
  -6   4   1     7453.74     6977.77    310.58 o 
  -5   4   1     5585.64     5789.09    173.14 o 
  -4   4   1     2103.27     2405.50    141.28 o 
  -3   4   1     2933.51     2938.24    163.69 o 
  -2   4   1     8945.87     8898.22    271.26 o 
  -1   4   1     8966.34     8632.37    300.06 o 
   0   4   1     8612.43     8501.07    259.98 o 
   1   4   1     2413.63     2543.50    168.95 o 
   2   4   1    11016.22    11016.60    357.24 o 
   3   4   1     2287.21     2223.96    150.82 o 
   4   4   1     4453.79     4532.11    171.74 o 
   5   4   1    31184.86    32333.07    887.04 o 
   6   4   1    11607.66    11165.85    310.64 o 
   7   4   1     6786.01     6849.35    192.11 o 
   8   4   1     3621.02     3481.77    110.86 o 
   9   4   1      128.18      134.55     24.06 o 
  10   4   1      743.90      757.38     62.40 o 
  11   4   1      539.38      592.60     35.43 o 
  12   4   1      850.50      888.56     46.28 o 
  13   4   1      845.90      958.89     60.90 o 
  14   4   1     1135.54     1300.07     63.64 o 
  15   4   1      527.93      537.28     49.31 o 
  16   4   1       38.24        7.68     24.53 o 
  17   4   1       10.34        3.80     33.46 o 
 -16   5   1      152.22      143.72     54.76 o 
 -15   5   1       24.71       24.54     53.18 o 
 -14   5   1        4.48        9.71     16.60 o 
 -13   5   1        7.53       17.29     16.00 o 
 -12   5   1      599.39      558.45     35.92 o 
 -11   5   1      512.47      478.65     32.09 o 
 -10   5   1      235.23      205.23     26.63 o 
  -9   5   1     1042.93      998.36     47.38 o 
  -8   5   1     1964.48     1802.71    128.31 o 
  -7   5   1      916.69      929.03     55.55 o 
  -6   5   1      674.65      776.24     44.61 o 
  -5   5   1       89.30       97.46     14.57 o 
  -4   5   1      965.38      916.85     32.90 o 
  -3   5   1      163.89       94.28     13.37 o 
  -2   5   1      876.52      892.07     45.40 o 
  -1   5   1       82.43       88.64     14.39 o 
   0   5   1       30.03      141.21     19.87 o 
   1   5   1      655.33      770.32     55.05 o 
   2   5   1      225.08      305.07     33.80 o 
   3   5   1     6225.15     6611.46    331.11 o 
   4   5   1     4978.39     4828.54    172.93 o 
   5   5   1     3209.28     3036.73     86.21 o 
   6   5   1      697.55      650.30     26.02 o 
   7   5   1       20.78       51.78     10.73 o 
   8   5   1     1129.64     1153.98     55.27 o 
   9   5   1      826.71      839.10     72.03 o 
  10   5   1      784.08      747.72     47.23 o 
  11   5   1      693.72      628.42     47.96 o 
  12   5   1      179.39      141.00     26.75 o 
  13   5   1        2.57      -19.81     19.81 o 
  14   5   1       35.55       60.53     35.54 o 
  15   5   1       64.62       80.39     28.12 o 
  16   5   1      114.41      160.98     80.72 o 
 -16   6   1        7.96       19.87     33.27 o 
 -15   6   1        3.31       10.64     25.41 o 
 -14   6   1       90.51       62.46     26.96 o 
 -13   6   1      626.19      611.92     71.79 o 
 -12   6   1      173.79      198.71     30.81 o 
 -11   6   1      209.33      152.15     19.57 o 
 -10   6   1       87.22       93.28     23.18 o 
  -9   6   1       25.02       17.78      9.28 o 
  -8   6   1     1858.94     1834.88     92.68 o 
  -7   6   1     1180.82     1168.94     49.10 o 
  -6   6   1      126.03      128.07     18.32 o 
  -5   6   1      183.88      161.81     13.00 o 
  -4   6   1     1537.02     1672.57     62.93 o 
  -3   6   1     1186.17     1244.19     43.07 o 
  -2   6   1     1298.93     1196.04     41.28 o 
  -1   6   1     2314.08     2207.06     71.24 o 
   0   6   1     1393.05     1413.23     60.58 o 
   1   6   1     3812.43     3960.88    161.89 o 
   2   6   1     5354.46     5454.53    169.25 o 
   3   6   1      427.78      421.46     19.27 o 
   4   6   1      409.18      434.07     43.81 o 
   5   6   1      694.59      767.99     33.47 o 
   6   6   1      624.03      593.39     19.76 o 
   7   6   1     1178.67     1188.16     43.85 o 
   8   6   1      602.20      516.62     55.72 o 
   9   6   1       59.78       24.46     17.73 o 
  10   6   1       17.89       -8.62     19.49 o 
  11   6   1       49.92       41.43     22.22 o 
  12   6   1      169.62      138.26     27.77 o 
  13   6   1      391.81      472.65     45.95 o 
  14   6   1       85.39       72.86     34.58 o 
  15   6   1       48.02       34.61     29.17 o 
  16   6   1       48.41       42.56     36.49 o 
 -15   7   1      359.16      281.53     67.65 o 
 -14   7   1       15.52       35.64     26.02 o 
 -13   7   1       26.12       56.81     25.22 o 
 -12   7   1        3.75        1.67     21.63 o 
 -11   7   1      492.57      632.68     49.52 o 
 -10   7   1     1537.54     1584.63     69.01 o 
  -9   7   1      957.32      943.67     46.73 o 
  -8   7   1      311.09      482.07     38.93 o 
  -7   7   1     1064.49     1126.24     95.85 o 
  -6   7   1       24.14       51.80     19.25 o 
  -5   7   1     1834.26     1921.34     65.24 o 
  -4   7   1     4121.49     4317.80    141.37 o 
  -3   7   1     1418.76     1346.58     47.15 o 
  -2   7   1      885.25      755.22     42.41 o 
  -1   7   1     3163.26     2913.59    217.11 o 
   0   7   1        1.90       30.83      7.09 o 
   1   7   1      616.59      877.72     46.06 o 
   2   7   1      819.82      637.31     38.18 o 
   3   7   1     4276.34     4527.66    142.70 o 
   4   7   1     3093.72     3110.62    100.00 o 
   5   7   1     1644.71     1608.40     64.23 o 
   6   7   1        3.27        8.02     12.65 o 
   7   7   1     1394.64     1262.81     69.32 o 
   8   7   1      469.86      386.20     50.22 o 
   9   7   1     2534.53     2336.18    116.74 o 
  10   7   1     2201.93     2143.29    127.48 o 
  11   7   1      937.27      969.35     62.98 o 
  12   7   1       32.06       39.72     23.73 o 
  13   7   1        6.78        4.48     22.85 o 
  14   7   1        0.88       -0.26     24.01 o 
  15   7   1      138.69      167.60     63.43 o 
 -14   8   1       14.02      -10.82     25.52 o 
 -13   8   1      181.78      229.46     49.01 o 
 -12   8   1      110.44       89.43     22.34 o 
 -11   8   1       39.90       31.52     18.61 o 
 -10   8   1      132.10      167.43     22.90 o 
  -9   8   1      609.67      572.39     41.83 o 
  -8   8   1       26.58       33.28     15.43 o 
  -7   8   1     1009.66      896.30     44.38 o 
  -6   8   1      221.50      197.09     21.87 o 
  -5   8   1      103.62      104.03     27.36 o 
  -4   8   1      206.88      149.60     20.85 o 
  -3   8   1        2.20       -7.57      7.57 o 
  -2   8   1      115.25       97.73     16.62 o 
  -1   8   1      241.91      134.60     24.39 o 
   0   8   1      393.35      381.36     20.15 o 
   1   8   1        4.56       25.09      8.41 o 
   2   8   1      117.96      107.77     17.48 o 
   3   8   1       27.08        7.91     10.37 o 
   4   8   1      304.59      208.81     23.11 o 
   5   8   1      328.13      221.11     23.69 o 
   6   8   1      317.61      248.50     26.13 o 
   7   8   1     1124.90     1013.12     47.67 o 
   8   8   1      238.70      235.60     44.12 o 
   9   8   1        1.44      -12.90     15.31 o 
  10   8   1        4.89        2.89     20.62 o 
  11   8   1        0.62       35.36     39.79 o 
  12   8   1       48.09       34.27     25.09 o 
  13   8   1      126.20      119.16     30.49 o 
  14   8   1       53.94       52.55     45.70 o 
 -14   9   1       30.94        7.13     49.57 o 
 -13   9   1        5.52       50.44     28.59 o 
 -12   9   1        7.71       19.62     25.57 o 
 -11   9   1       92.97       89.29     22.22 o 
 -10   9   1      604.03      711.21     43.45 o 
  -9   9   1      233.00      276.60     33.27 o 
  -8   9   1      228.17      229.96     23.77 o 
  -7   9   1       35.35       33.89     15.52 o 
  -6   9   1      114.99      113.30     19.36 o 
  -5   9   1      252.65      339.06     33.26 o 
  -4   9   1      508.46      601.27     33.90 o 
  -3   9   1     1014.97     1033.35     46.44 o 
  -2   9   1     1687.02     1762.00     61.26 o 
  -1   9   1       30.15       33.50     13.09 o 
   0   9   1       98.63      107.44     18.75 o 
   1   9   1       27.38       27.16     12.33 o 
   2   9   1      913.29      853.17     42.94 o 
   3   9   1     1300.50     1387.96     57.95 o 
   4   9   1      361.20      403.19     27.28 o 
   5   9   1        8.04       11.06     13.09 o 
   6   9   1       44.98       43.39     14.99 o 
   7   9   1       49.93       51.73     16.18 o 
   8   9   1      405.91      441.88     34.99 o 
   9   9   1      547.36      585.66     47.57 o 
  10   9   1      119.65      169.19     29.04 o 
  11   9   1       88.68      103.34     27.20 o 
  12   9   1        1.70       36.48     26.54 o 
  13   9   1       72.91      103.84     31.51 o 
  14   9   1       17.54       12.16     53.02 o 
 -13  10   1      266.79      316.67     66.73 o 
 -12  10   1      216.91      237.71     37.40 o 
 -11  10   1       24.28       19.90     25.65 o 
 -10  10   1        0.24       15.73     19.21 o 
  -9  10   1       17.91       44.01     19.77 o 
  -8  10   1      260.82      264.12     25.82 o 
  -7  10   1      453.76      462.15     32.80 o 
  -6  10   1      878.18      897.41     46.04 o 
  -5  10   1      522.84      580.13     35.72 o 
  -4  10   1      289.61      246.51     54.38 o 
  -3  10   1      127.53      135.92     22.12 o 
  -2  10   1      492.71      443.29     52.16 o 
  -1  10   1      493.27      433.75     35.35 o 
   0  10   1     1638.70     1603.42     79.16 o 
   1  10   1      905.90      861.67     57.63 o 
   2  10   1     1149.06     1183.57     52.63 o 
   3  10   1      254.83      289.06     31.78 o 
   4  10   1       19.74       15.96     13.99 o 
   5  10   1      124.25      135.10     19.31 o 
   6  10   1      696.95      666.65     43.85 o 
   7  10   1      587.72      693.03     40.65 o 
   8  10   1      576.61      615.30     82.80 o 
   9  10   1       38.59       21.87     22.54 o 
  10  10   1       38.82       44.08     25.12 o 
  11  10   1      169.43      216.73     56.86 o 
  12  10   1      261.88      265.45     64.03 o 
  13  10   1      294.47      274.49     68.14 o 
 -12  11   1       18.13       29.59     49.96 o 
 -11  11   1        5.38       14.17     27.25 o 
 -10  11   1        0.52      -15.28     30.33 o 
  -9  11   1       13.28        0.15     22.75 o 
  -8  11   1       33.71       22.76     23.23 o 
  -7  11   1        6.98      -14.61     27.45 o 
  -6  11   1       24.69       61.01     25.42 o 
  -5  11   1       88.56      127.85     24.66 o 
  -4  11   1       33.09       11.90     19.39 o 
  -3  11   1        1.36        1.94     18.38 o 
  -2  11   1        5.31      -13.58     17.92 o 
  -1  11   1      131.52       97.38     26.33 o 
   0  11   1        4.40      -17.38     17.38 o 
   1  11   1      248.90      202.01     26.29 o 
   2  11   1       27.68       -1.90     18.96 o 
   3  11   1      331.34      327.05     52.62 o 
   4  11   1        3.53      -16.87     16.87 o 
   5  11   1      144.40       81.12     18.72 o 
   6  11   1       47.24       54.34     18.25 o 
   7  11   1       60.75       45.70     23.41 o 
   8  11   1        9.17        7.11     22.14 o 
   9  11   1        6.98       13.21     23.49 o 
  10  11   1       13.16       25.83     25.85 o 
  11  11   1        0.05       27.21     36.23 o 
  12  11   1        0.28      -14.06     45.71 o 
 -10  12   1       26.27       31.54     37.53 o 
  -9  12   1      123.75      110.80     39.25 o 
  -8  12   1      167.79      166.20     31.46 o 
  -7  12   1       77.15       83.36     26.67 o 
  -6  12   1      481.66      545.87     63.75 o 
  -5  12   1      724.41      705.77     49.10 o 
  -4  12   1        8.62       15.64     21.17 o 
  -3  12   1       75.35       69.48     22.89 o 
  -2  12   1        0.53       -5.29     20.11 o 
  -1  12   1      111.11      105.77     24.00 o 
   0  12   1      796.40      842.16     53.52 o 
   1  12   1      287.18      383.61     37.11 o 
   2  12   1       32.98       14.65     20.49 o 
   3  12   1        1.38       -6.56     20.01 o 
   4  12   1        0.54      -11.60     28.62 o 
   5  12   1      244.40      252.32     30.54 o 
   6  12   1      566.26      738.57     71.02 o 
   7  12   1      109.81       90.49     35.76 o 
   8  12   1       88.90      127.00     38.65 o 
   9  12   1      198.12      168.26     43.46 o 
  10  12   1        0.79      -13.29     35.41 o 
  -8  13   1       70.85      110.79     41.31 o 
  -7  13   1       31.22       11.54     25.94 o 
  -6  13   1       22.01       24.53     25.36 o 
  -5  13   1       27.32       42.06     24.37 o 
  -4  13   1        9.04        5.05     21.89 o 
  -3  13   1      135.18      113.56     26.23 o 
  -2  13   1      111.49       68.84     24.03 o 
  -1  13   1       59.32       22.69     22.38 o 
   0  13   1       46.00        7.51     21.88 o 
   1  13   1        0.06        3.89     24.92 o 
   2  13   1       82.34       50.15     32.76 o 
   3  13   1       75.39       46.49     23.34 o 
   4  13   1       73.30       34.03     24.03 o 
   5  13   1       76.15       49.66     34.33 o 
   6  13   1       46.73       36.83     33.98 o 
   7  13   1        0.02       13.26     33.25 o 
   8  13   1      114.71      167.08     45.30 o 
  -6  14   1        7.99       13.29     27.72 o 
  -5  14   1       28.17      -10.71     24.95 o 
  -4  14   1        0.51        1.07     28.84 o 
  -3  14   1       10.21      -22.92     22.92 o 
  -2  14   1       32.54       53.21     25.65 o 
  -1  14   1        0.90      -12.42     22.23 o 
   0  14   1       32.70       12.02     24.16 o 
   1  14   1       40.58       10.02     24.23 o 
   2  14   1        9.72       -7.96     23.89 o 
   3  14   1        5.09        4.19     24.33 o 
   4  14   1        0.32      -32.93     32.93 o 
   5  14   1       19.25        0.37     34.07 o 
  -3  15   1       14.06      -21.72     38.58 o 
  -2  15   1       15.31      -11.98     39.43 o 
  -1  15   1        0.04       -8.19     26.16 o 
   0  15   1        8.65      -12.75     26.31 o 
   1  15   1       18.60      -24.89     35.83 o 
   2  15   1      108.91       72.38     43.50 o 
 -17   0   2      211.95      133.79     31.56 o 
 -16   0   2      119.17       80.34     37.72 o 
 -15   0   2      172.46      178.26     29.50 o 
 -14   0   2     1357.36     1405.23     80.11 o 
 -13   0   2     1729.59     1768.44     93.95 o 
 -12   0   2     1772.09     1724.09     90.02 o 
 -11   0   2     3018.77     2899.57    138.52 o 
 -10   0   2     1251.93     1152.05     63.04 o 
  -9   0   2     4331.43     4577.91    207.28 o 
  -8   0   2    13157.83    13369.28    582.17 o 
  -7   0   2     6894.05     6783.99    299.15 o 
  -6   0   2    22481.05    21697.78    936.24 o 
  -5   0   2    19620.45    18830.26    810.55 o 
  -4   0   2      710.99      820.77     57.96 o 
  -3   0   2     2276.11     2150.59     96.43 o 
  -2   0   2    10542.66    10416.43    450.00 o 
  -1   0   2     2640.43     2869.60    159.65 o 
   1   0   2    18399.10    19952.30    696.99 o 
   2   0   2    26173.25    26633.82   1360.10 o 
   3   0   2       46.82       70.10      9.89 o 
   4   0   2     1783.92     2063.97    101.15 o 
   5   0   2     1054.72      793.17     32.80 o 
   6   0   2    35482.97    36618.36   1120.77 o 
   7   0   2     7836.53     7577.11    242.63 o 
   8   0   2    11484.17    12015.11    381.34 o 
   9   0   2     5030.03     5075.57    170.37 o 
  10   0   2      157.46      134.14     17.57 o 
  11   0   2     1872.51     1787.22     72.89 o 
  12   0   2     1574.79     1646.96     69.94 o 
  13   0   2     1139.41     1147.03     57.31 o 
  14   0   2     1526.86     1761.49     96.22 o 
  15   0   2     1157.70     1351.31     80.57 o 
  16   0   2       21.93      -20.25     37.80 o 
  17   0   2        1.54      -21.22     42.91 o 
 -17   1   2      174.91      154.98     26.67 o 
 -16   1   2      102.93       90.97     21.93 o 
 -15   1   2      113.64      109.18     18.87 o 
 -14   1   2      153.39      205.94     29.25 o 
 -13   1   2       98.68       93.80     15.68 o 
 -12   1   2       32.12       13.06     11.78 o 
 -11   1   2      599.10      614.24     42.75 o 
 -10   1   2      224.39      243.28     25.15 o 
  -9   1   2      388.28      345.47     22.96 o 
  -8   1   2     3124.62     3122.87    156.67 o 
  -7   1   2      345.04      309.83     16.51 o 
  -6   1   2      224.84      252.38     14.84 o 
  -5   1   2       47.83       67.06      9.10 o 
  -4   1   2     1778.11     1890.14     67.96 o 
  -3   1   2     2150.55     2077.05     77.31 o 
  -2   1   2    53395.01    54957.87   1957.60 o 
  -1   1   2      819.65      730.90     23.87 o 
   0   1   2     2694.79     2675.61     83.79 o 
   1   1   2      526.92      511.98     17.91 o 
   2   1   2       51.76       55.94      3.86 o 
   3   1   2    13682.88    13229.16    297.71 o 
   4   1   2      391.40      326.70     17.33 o 
   5   1   2      175.54      149.74      8.32 o 
   6   1   2     6307.74     6493.71    147.69 o 
   7   1   2       15.78       20.06      5.96 o 
   8   1   2     2596.23     2712.49     68.54 o 
   9   1   2     1915.47     1908.89     61.16 o 
  10   1   2      926.39      851.15     30.10 o 
  11   1   2      573.98      559.98     24.74 o 
  12   1   2      642.43      630.54     27.18 o 
  13   1   2        1.01      -11.28     11.28 o 
  14   1   2      214.75      191.80     32.20 o 
  15   1   2       16.47       17.84     19.66 o 
  16   1   2        3.97      -10.57     27.48 o 
  17   1   2      151.98      183.70     67.68 o 
 -17   2   2      100.41       74.08     24.00 o 
 -16   2   2        4.91      -17.72     17.72 o 
 -15   2   2       40.90       23.07     18.91 o 
 -14   2   2      189.48      185.43     23.09 o 
 -13   2   2     1720.56     1783.07     84.05 o 
 -12   2   2     1006.94     1037.50     56.81 o 
 -11   2   2     1778.04     1763.75     74.15 o 
 -10   2   2      854.96      849.97     41.63 o 
  -9   2   2      138.57      120.21     13.88 o 
  -8   2   2     2567.79     2361.29     97.78 o 
  -7   2   2     5369.72     5047.80    186.09 o 
  -6   2   2     7219.04     7121.44    259.10 o 
  -5   2   2     3361.27     3175.26    117.91 o 
  -4   2   2      989.22      842.20     34.58 o 
  -3   2   2      906.75      877.59     34.80 o 
  -2   2   2     7571.67     7578.71    271.12 o 
  -1   2   2     7978.08     7908.49    259.18 o 
   0   2   2    12226.95    13102.43    324.37 o 
   1   2   2    63364.23    67836.14   1818.81 o 
   2   2   2    40459.49    41956.04   1040.01 o 
   3   2   2     8809.34     9186.32    216.49 o 
   4   2   2     1619.64     1431.07    107.02 o 
   5   2   2     3640.89     3299.68    126.65 o 
   6   2   2     7074.36     6884.60    309.15 o 
   7   2   2     9440.81     9492.46    244.33 o 
   8   2   2     3027.61     3021.96     85.28 o 
   9   2   2      625.96      609.75     25.56 o 
  10   2   2      129.81      136.52     12.72 o 
  11   2   2       81.91       70.53     19.47 o 
  12   2   2      739.10      689.79     52.64 o 
  13   2   2      687.84      685.91     41.80 o 
  14   2   2      698.25      768.76     46.34 o 
  15   2   2      109.25       93.73     22.38 o 
  16   2   2        0.12       -6.66     20.62 o 
  17   2   2        1.88      -29.97     30.54 o 
 -17   3   2      255.96      353.80     41.48 o 
 -16   3   2      458.08      555.03     40.81 o 
 -15   3   2      492.30      517.65     39.71 o 
 -14   3   2      240.69      339.69     34.33 o 
 -13   3   2       15.35        5.38     15.28 o 
 -12   3   2       10.08       -6.36     13.07 o 
 -11   3   2     1027.03     1110.04     52.03 o 
 -10   3   2     2301.00     2453.50     97.85 o 
  -9   3   2     3303.17     3263.04    125.38 o 
  -8   3   2     2468.64     2330.41     91.03 o 
  -7   3   2      102.46      105.25     11.65 o 
  -6   3   2     4846.36     5221.44    191.61 o 
  -5   3   2     8316.36     8589.27    309.64 o 
  -4   3   2     4275.60     4209.31    205.84 o 
  -3   3   2    10861.32    10431.39    374.15 o 
  -2   3   2     9447.28     9101.95    277.39 o 
  -1   3   2     5577.82     5417.26    206.07 o 
   0   3   2     1536.18     1626.64     95.19 o 
   1   3   2     2431.45     2537.92     90.13 o 
   2   3   2     6328.16     6562.92    200.47 o 
   3   3   2    29903.93    31125.88    767.88 o 
   4   3   2    12354.22    11896.36    333.32 o 
   5   3   2     5363.16     5191.60    150.98 o 
   6   3   2     8282.38     7923.60    293.10 o 
   7   3   2      156.68      160.52     10.45 o 
   8   3   2     3997.58     4000.50    127.00 o 
   9   3   2     3302.92     3287.76    101.26 o 
  10   3   2     2357.49     2513.37     81.84 o 
  11   3   2     3436.61     3476.48    109.96 o 
  12   3   2      457.99      420.33     31.55 o 
  13   3   2       68.40       40.43     17.51 o 
  14   3   2      739.05      806.78     54.05 o 
  15   3   2      630.60      651.40     44.05 o 
  16   3   2      180.51      244.10     59.93 o 
 -17   4   2        3.34       10.87     23.50 o 
 -16   4   2        0.81       -6.90     18.93 o 
 -15   4   2       96.62       76.86     20.41 o 
 -14   4   2      123.97       55.37     18.84 o 
 -13   4   2       52.43       36.14     42.93 o 
 -12   4   2      205.09      163.90     22.99 o 
 -11   4   2      212.13      207.74     23.48 o 
 -10   4   2       70.76       89.18     18.26 o 
  -9   4   2      674.56      634.32     34.71 o 
  -8   4   2        4.88       -4.95      9.37 o 
  -7   4   2      559.89      488.93     27.37 o 
  -6   4   2      120.94      120.99     14.53 o 
  -5   4   2      225.59      211.89     22.33 o 
  -4   4   2       53.29       37.29      8.38 o 
  -3   4   2      673.67      697.64     66.50 o 
  -2   4   2       55.64      120.61     12.99 o 
  -1   4   2       11.77       35.14      4.88 o 
   0   4   2     1693.36     1645.33     52.90 o 
   1   4   2     1775.17     2170.26    136.81 o 
   2   4   2      822.18      764.02     26.64 o 
   3   4   2     1223.76     1160.65    125.90 o 
   4   4   2      796.66      711.85     42.66 o 
   5   4   2      819.81      882.32     28.30 o 
   6   4   2      753.10      681.83     25.73 o 
   7   4   2      113.45      119.97     19.28 o 
   8   4   2       34.05       43.45      7.47 o 
   9   4   2     1324.93     1282.57     42.75 o 
  10   4   2        0.54       -8.85      8.85 o 
  11   4   2       48.71       32.55     21.18 o 
  12   4   2       76.51       50.75     23.63 o 
  13   4   2       82.09       82.66     21.40 o 
  14   4   2       52.42       35.01     26.24 o 
  15   4   2      109.71      117.01     31.59 o 
  16   4   2        6.59        5.23     25.61 o 
  17   4   2        8.40       -4.96     33.94 o 
 -16   5   2      397.13      477.57     68.50 o 
 -15   5   2      736.44      823.56     48.46 o 
 -14   5   2       69.71      110.59     27.88 o 
 -13   5   2       46.01       11.77     16.60 o 
 -12   5   2      146.23      123.97     28.18 o 
 -11   5   2       77.01       74.21     16.18 o 
 -10   5   2     4377.49     4412.47    168.12 o 
  -9   5   2     1300.21     1330.71     70.89 o 
  -8   5   2      819.54      915.43     43.11 o 
  -7   5   2     2356.75     2458.82     95.78 o 
  -6   5   2       21.20       41.35      9.29 o 
  -5   5   2     2609.90     2483.52     80.80 o 
  -4   5   2     7410.84     7695.23    312.15 o 
  -3   5   2       93.76       52.47     13.47 o 
  -2   5   2     1796.45     1612.84    112.76 o 
  -1   5   2     3412.72     3305.99    103.68 o 
   0   5   2      442.76      462.17     26.36 o 
   1   5   2     4689.17     5098.35    249.44 o 
   2   5   2     2126.75     2325.05    143.36 o 
   3   5   2     8891.25     9443.61    410.11 o 
   4   5   2     9052.21     8346.83    257.06 o 
   5   5   2    10945.02    10536.15    263.28 o 
   6   5   2     2240.69     2258.33     85.84 o 
   7   5   2      723.91      845.20     31.52 o 
   8   5   2       75.20      104.08     16.32 o 
   9   5   2     1200.60     1187.21     80.32 o 
  10   5   2     2028.00     2084.20    105.36 o 
  11   5   2      718.24      685.30     49.37 o 
  12   5   2      126.00      119.96     25.23 o 
  13   5   2       45.17       36.83     22.65 o 
  14   5   2       74.63       89.91     26.61 o 
  15   5   2      512.19      562.86    101.43 o 
  16   5   2      355.27      473.50     79.58 o 
 -16   6   2       31.13       21.77     35.44 o 
 -15   6   2       51.36       68.33     29.40 o 
 -14   6   2      195.44      178.50     32.03 o 
 -13   6   2      567.62      640.27     40.53 o 
 -12   6   2      286.79      302.82     28.71 o 
 -11   6   2        0.66       -4.38     14.18 o 
 -10   6   2       23.57       81.33     22.46 o 
  -9   6   2        1.11       16.43     12.93 o 
  -8   6   2     2103.78     1939.57     78.86 o 
  -7   6   2     3651.55     3476.16    113.16 o 
  -6   6   2     2154.81     2142.25     72.06 o 
  -5   6   2     2041.61     1997.79    105.65 o 
  -4   6   2      311.47      389.05     38.62 o 
  -3   6   2      279.09      391.43     27.43 o 
  -2   6   2     6127.29     6255.65    193.13 o 
  -1   6   2     4110.47     4139.96    253.42 o 
   0   6   2     2895.71     2765.00     87.82 o 
   1   6   2    11676.88    11936.60    365.26 o 
   2   6   2    15327.13    15443.19    550.08 o 
   3   6   2       53.82      186.41     45.43 o 
   4   6   2      770.35      863.48     44.11 o 
   5   6   2     1323.58     1447.76     85.69 o 
   6   6   2     2153.91     1986.37     63.84 o 
   7   6   2     4941.95     4761.09    133.04 o 
   8   6   2     6646.56     6562.92    234.74 o 
   9   6   2      766.77      774.75     56.70 o 
  10   6   2      441.07      324.23     46.63 o 
  11   6   2       89.43       80.79     37.42 o 
  12   6   2      238.74      240.07     34.57 o 
  13   6   2      544.80      731.18     70.34 o 
  14   6   2      294.50      266.77     38.71 o 
  15   6   2       13.33        6.19     25.25 o 
  16   6   2        4.62       40.96     33.24 o 
 -15   7   2       31.75        9.94     27.74 o 
 -14   7   2       53.77       23.46     26.17 o 
 -13   7   2       56.47       64.38     26.08 o 
 -12   7   2      178.52      141.48     32.37 o 
 -11   7   2       50.00       19.00     22.41 o 
 -10   7   2      260.40      259.60     32.51 o 
  -9   7   2       15.07       -4.62      8.27 o 
  -8   7   2        0.22        1.42      9.50 o 
  -7   7   2      757.70      841.88     47.51 o 
  -6   7   2       37.56       28.31      9.66 o 
  -5   7   2       73.41       94.19     11.01 o 
  -4   7   2       69.00       76.05     11.52 o 
  -3   7   2     1686.92     1725.65     58.47 o 
  -2   7   2      626.36      627.71     25.71 o 
  -1   7   2      330.71      391.05     19.05 o 
   0   7   2      717.91      698.18     44.23 o 
   1   7   2       15.55       17.15      6.70 o 
   2   7   2      241.45      311.51     16.71 o 
   3   7   2        0.41       -5.23      8.48 o 
   4   7   2       96.70       77.98     16.32 o 
   5   7   2        0.89       -1.09      7.22 o 
   6   7   2      100.11       45.85     13.61 o 
   7   7   2      568.39      597.58     41.57 o 
   8   7   2     2322.97     2163.58    121.01 o 
   9   7   2     1344.16     1311.04     76.55 o 
  10   7   2       71.53       66.10     22.70 o 
  11   7   2       19.53        9.63     21.09 o 
  12   7   2        0.27        5.41     22.53 o 
  13   7   2        1.13       -3.78     23.21 o 
  14   7   2       41.00       46.44     26.39 o 
  15   7   2       65.14       45.34     29.07 o 
 -14   8   2       95.85      105.74     31.01 o 
 -13   8   2      755.11      838.01     50.22 o 
 -12   8   2      787.24      943.65     52.33 o 
 -11   8   2      397.37      359.71     30.54 o 
 -10   8   2        2.35       38.15     21.93 o 
  -9   8   2       26.90       25.13     16.31 o 
  -8   8   2      510.15      527.06     33.37 o 
  -7   8   2     1702.09     1739.04     62.63 o 
  -6   8   2     1680.68     1765.70     62.66 o 
  -5   8   2     2801.87     2830.83     93.85 o 
  -4   8   2     1488.08     1528.45     69.91 o 
  -3   8   2        9.98       13.83     10.53 o 
  -2   8   2     2573.15     2444.09     99.95 o 
  -1   8   2      887.82      780.05     37.48 o 
   0   8   2     1294.50     1246.74     51.16 o 
   1   8   2     4801.33     5015.13    180.11 o 
   2   8   2     3413.69     3444.43    126.74 o 
   3   8   2      266.98      289.11     26.33 o 
   4   8   2        0.50        6.56     10.19 o 
   5   8   2        4.03        4.20     10.56 o 
   6   8   2      273.40      266.15     27.57 o 
   7   8   2     2274.54     2289.04    112.58 o 
   8   8   2     1706.25     1829.72     94.89 o 
   9   8   2      419.66      452.58     86.12 o 
  10   8   2        0.66       23.97     21.44 o 
  11   8   2      106.68      131.14     37.24 o 
  12   8   2      294.66      374.44     62.06 o 
  13   8   2      283.00      409.20     84.12 o 
  14   8   2      265.20      277.76     39.80 o 
 -14   9   2        9.60       37.33     51.51 o 
 -13   9   2       97.30       79.38     29.98 o 
 -12   9   2       18.22        1.02     21.01 o 
 -11   9   2       54.09       62.06     21.31 o 
 -10   9   2      127.66      135.39     22.83 o 
  -9   9   2       84.97       54.97     18.54 o 
  -8   9   2       96.32       69.97     24.89 o 
  -7   9   2       53.48      111.46     30.30 o 
  -6   9   2      173.63      205.84     27.75 o 
  -5   9   2      855.77      943.99     51.59 o 
  -4   9   2      728.37      720.37     55.01 o 
  -3   9   2      656.93      547.46     30.59 o 
  -2   9   2      409.04      524.81     35.73 o 
  -1   9   2     1107.57     1178.03     61.89 o 
   0   9   2      109.31      120.56     15.01 o 
   1   9   2      897.65      815.62     81.68 o 
   2   9   2       55.26       47.23     14.51 o 
   3   9   2      135.40      127.06     16.19 o 
   4   9   2      810.68      741.14     37.52 o 
   5   9   2      931.80      787.41     44.02 o 
   6   9   2        0.19        9.13     13.24 o 
   7   9   2        8.69       13.36     15.96 o 
   8   9   2       48.12       40.03     21.97 o 
   9   9   2      241.59      194.67     44.97 o 
  10   9   2      728.51      700.84     53.31 o 
  11   9   2      399.90      260.91     57.09 o 
  12   9   2        5.49        2.38     24.22 o 
  13   9   2        0.64       24.49     27.47 o 
 -13  10   2        9.45      -10.65     49.98 o 
 -12  10   2      170.93      191.70     29.56 o 
 -11  10   2      181.69      241.42     29.66 o 
 -10  10   2        0.73      -18.28     18.88 o 
  -9  10   2       47.70       67.52     20.27 o 
  -8  10   2        1.84        6.56     17.20 o 
  -7  10   2        0.12       -2.54     18.93 o 
  -6  10   2      916.50     1009.27     59.34 o 
  -5  10   2     1462.37     1680.93     84.71 o 
  -4  10   2      143.34      117.90     22.31 o 
  -3  10   2      149.36      119.78     21.99 o 
  -2  10   2        0.04       -4.18     16.45 o 
  -1  10   2        0.23      -15.82     15.82 o 
   0  10   2      799.54      893.40     42.77 o 
   1  10   2      189.50      234.24     28.41 o 
   2  10   2      107.80      141.43     21.66 o 
   3  10   2       22.97       17.47     16.76 o 
   4  10   2       15.17       -4.05     13.00 o 
   5  10   2      191.09      211.19     21.35 o 
   6  10   2      945.96     1017.87     49.23 o 
   7  10   2       59.36       69.79     23.18 o 
   8  10   2       51.58       52.28     23.30 o 
   9  10   2       38.42       41.44     23.46 o 
  10  10   2       42.62       50.30     25.11 o 
  11  10   2      337.47      393.21     42.78 o 
  12  10   2       21.34       42.06     27.07 o 
  13  10   2        3.70       12.95     49.48 o 
 -11  11   2      116.73      123.68     32.24 o 
 -10  11   2      152.84      208.15     34.04 o 
  -9  11   2       40.10       65.40     25.60 o 
  -8  11   2      252.49      275.97     33.41 o 
  -7  11   2      105.94       87.52     25.46 o 
  -6  11   2       19.77       23.58     21.60 o 
  -5  11   2       92.41      126.24     41.35 o 
  -4  11   2      110.82      128.83     24.70 o 
  -3  11   2      495.14      503.82     50.99 o 
  -2  11   2     1322.80     1285.17    106.99 o 
  -1  11   2        0.82       -1.79     17.83 o 
   0  11   2        0.06       28.56     19.70 o 
   1  11   2        1.53      -10.51     17.78 o 
   2  11   2       11.13        4.00     18.53 o 
   3  11   2      122.54      138.37     19.41 o 
   4  11   2      469.26      416.00     30.80 o 
   5  11   2      111.92      129.32     19.76 o 
   6  11   2      133.84      199.51     62.71 o 
   7  11   2       17.71       24.91     22.19 o 
   8  11   2       80.70      102.88     26.38 o 
   9  11   2      277.24      350.89     42.45 o 
  10  11   2       85.99      121.92     30.49 o 
  11  11   2      149.10      177.01     34.27 o 
  12  11   2       51.82       75.22     52.27 o 
 -10  12   2        5.23        1.79     27.01 o 
  -9  12   2       17.62       11.01     29.15 o 
  -8  12   2      178.15      179.58     32.31 o 
  -7  12   2      114.14      109.19     28.05 o 
  -6  12   2        7.32        8.46     23.06 o 
  -5  12   2       67.39       76.79     25.06 o 
  -4  12   2        8.92       -1.19     21.21 o 
  -3  12   2        0.20        8.01     20.99 o 
  -2  12   2       41.66       35.00     21.18 o 
  -1  12   2       41.37       38.12     21.55 o 
   0  12   2       55.82       49.41     21.81 o 
   1  12   2        9.47       27.78     21.07 o 
   2  12   2        4.05      -19.31     19.31 o 
   3  12   2        4.69      -18.45     18.45 o 
   4  12   2        8.71       -1.84     20.54 o 
   5  12   2        2.68      -26.17     26.17 o 
   6  12   2        3.54       15.90     28.72 o 
   7  12   2       10.84      -13.78     26.19 o 
   8  12   2       25.27       52.75     26.28 o 
   9  12   2        9.43       17.84     26.59 o 
  10  12   2        5.43       10.36     46.46 o 
  11  12   2        0.35       57.91     51.67 o 
  -9  13   2        4.73       -3.47     44.30 o 
  -8  13   2       45.71       60.73     34.28 o 
  -7  13   2       99.46       87.33     29.11 o 
  -6  13   2       12.99        2.91     24.26 o 
  -5  13   2        8.77      -19.34     22.69 o 
  -4  13   2        7.88        0.87     22.63 o 
  -3  13   2      108.41      124.37     26.80 o 
  -2  13   2       28.11       10.45     22.51 o 
  -1  13   2       96.95       50.42     23.71 o 
   0  13   2      113.14       65.97     24.58 o 
   1  13   2       16.63        7.50     22.21 o 
   2  13   2       47.59       46.51     23.71 o 
   3  13   2      154.01      125.74     27.33 o 
   4  13   2       81.91       53.97     32.50 o 
   5  13   2       17.60       -0.71     31.22 o 
   6  13   2        8.67        9.04     30.99 o 
   7  13   2        0.18       37.98     35.21 o 
  -7  14   2       49.45       36.80     46.31 o 
  -6  14   2       21.66        6.74     27.73 o 
  -5  14   2       55.35       54.53     27.97 o 
  -4  14   2        3.83      -11.63     24.33 o 
  -3  14   2       10.29       -5.31     24.44 o 
  -2  14   2        0.19      -11.45     23.27 o 
  -1  14   2       20.05      -16.25     23.21 o 
   0  14   2      212.62      193.78     31.50 o 
   1  14   2       52.99       28.43     25.17 o 
   2  14   2       22.66       10.27     23.97 o 
   3  14   2       99.22       42.71     35.57 o 
   4  14   2       33.14       52.16     35.85 o 
   5  14   2       31.35       40.13     36.14 o 
  -2  15   2        6.78       33.43     38.32 o 
  -1  15   2       18.60       10.00     36.17 o 
   0  15   2        1.69        0.31     36.36 o 
 -17   1   3      233.71      249.87     29.85 o 
 -16   1   3      249.12      226.56     26.96 o 
 -15   1   3      603.91      624.35     34.94 o 
 -14   1   3      915.81      869.10     40.89 o 
 -13   1   3       89.07       63.23     14.92 o 
 -12   1   3      633.66      628.59     31.83 o 
 -11   1   3     2234.27     2287.75     79.76 o 
 -10   1   3     2659.99     2644.86     89.34 o 
  -9   1   3     3024.62     2760.66     91.56 o 
  -8   1   3     8799.13     8619.46    267.40 o 
  -7   1   3     1923.13     2022.18     67.58 o 
  -6   1   3     2205.40     2309.07     75.28 o 
  -5   1   3     2347.12     2367.79     76.19 o 
  -4   1   3      774.22      782.20     66.99 o 
  -3   1   3    13098.17    12643.70    452.83 o 
  -2   1   3    40701.57    41548.74   1778.92 o 
  -1   1   3     1322.79     1480.96     54.74 o 
   0   1   3     1415.09     1539.15     39.47 o 
   1   1   3     5132.53     5423.28    177.14 o 
   2   1   3      658.94      803.58     31.06 o 
   3   1   3      503.16      406.70     19.89 o 
   4   1   3    18098.53    18218.04    418.57 o 
   5   1   3     5287.93     5366.69    127.87 o 
   6   1   3     1649.21     1748.98     43.41 o 
   7   1   3     1211.39     1254.08     35.40 o 
   8   1   3     3559.05     3477.86     84.90 o 
   9   1   3     4258.26     4269.89    103.30 o 
  10   1   3     3581.12     3590.04     89.89 o 
  11   1   3     4668.38     4824.79    117.81 o 
  12   1   3     1301.74     1415.29     44.75 o 
  13   1   3      119.08       99.56     16.91 o 
  14   1   3      217.56      179.82     24.72 o 
  15   1   3       79.42       32.24     29.93 o 
  16   1   3      144.23      103.99     33.54 o 
  17   1   3     1208.36     1501.84     98.02 o 
 -17   2   3      132.14       72.06     23.99 o 
 -16   2   3       47.02       61.29     21.41 o 
 -15   2   3      204.25      201.62     24.62 o 
 -14   2   3      767.53      814.26     45.24 o 
 -13   2   3     1498.34     1547.56     70.07 o 
 -12   2   3     1222.43     1214.79     56.15 o 
 -11   2   3     2149.68     2219.87     90.27 o 
 -10   2   3      245.21      219.47     27.47 o 
  -9   2   3      741.78      677.05     36.62 o 
  -8   2   3     2108.59     2045.90     81.17 o 
  -7   2   3     1277.67     1441.92     60.54 o 
  -6   2   3    11734.38    11876.10    427.04 o 
  -5   2   3    23829.35    24443.23    872.16 o 
  -4   2   3     4218.61     4516.97    165.15 o 
  -3   2   3     1576.25     1716.85     99.99 o 
  -2   2   3      611.68      593.44     37.65 o 
  -1   2   3     5397.38     5548.03    153.88 o 
   0   2   3    14827.43    15593.50    420.65 o 
   1   2   3     3679.71     3889.92    109.04 o 
   2   2   3     1647.91     1900.88     51.20 o 
   3   2   3     1505.62     1752.64     54.39 o 
   4   2   3     5882.39     6464.77    185.63 o 
   5   2   3      928.76      836.21     33.06 o 
   6   2   3    23640.19    23715.73    709.28 o 
   7   2   3     3125.93     2978.16     81.98 o 
   8   2   3      719.91      672.35     23.77 o 
   9   2   3     4155.05     4161.61    102.08 o 
  10   2   3       56.78       52.31     10.14 o 
  11   2   3      655.60      639.02     33.00 o 
  12   2   3      735.22      692.02     32.43 o 
  13   2   3      420.14      441.61     48.08 o 
  14   2   3      685.53      913.26     85.40 o 
  15   2   3     1052.68     1236.51     83.36 o 
  16   2   3      161.55      107.28     34.56 o 
  17   2   3        0.05      -25.84     47.91 o 
 -17   3   3       49.36       31.09     25.22 o 
 -16   3   3        6.33      -18.20     18.20 o 
 -15   3   3       66.22       68.30     19.78 o 
 -14   3   3        2.62       -0.13     16.20 o 
 -13   3   3        7.04        8.07     15.04 o 
 -12   3   3        0.17       14.23     14.07 o 
 -11   3   3      167.43      142.78     17.86 o 
 -10   3   3      690.51      585.50     38.51 o 
  -9   3   3      990.96      953.04     74.47 o 
  -8   3   3       74.30       66.26     11.17 o 
  -7   3   3      545.87      551.10     28.43 o 
  -6   3   3     1537.23     1624.42     64.89 o 
  -5   3   3     1941.08     1772.39     68.96 o 
  -4   3   3     1064.19     1009.08     70.74 o 
  -3   3   3      354.82      472.31     25.87 o 
  -2   3   3       32.13       22.81      4.65 o 
  -1   3   3     4391.18     4433.45    161.24 o 
   0   3   3       66.40       83.29      9.41 o 
   1   3   3    12281.23    13343.30    361.27 o 
   2   3   3      186.91      146.60     25.11 o 
   3   3   3      138.69      199.44     11.08 o 
   4   3   3     5254.82     5396.01    130.32 o 
   5   3   3     5416.46     5204.96    127.05 o 
   6   3   3     1312.50     1216.63     34.51 o 
   7   3   3     1625.45     1459.11     52.15 o 
   8   3   3      479.14      346.57     34.77 o 
   9   3   3        0.44        4.45      8.16 o 
  10   3   3      216.34      191.51     18.08 o 
  11   3   3      171.30      111.64     15.88 o 
  12   3   3      114.05       97.13     19.98 o 
  13   3   3       83.02       42.74     17.80 o 
  14   3   3       15.52       -2.64     18.16 o 
  15   3   3       84.42       89.70     27.28 o 
  16   3   3       45.89       17.45     48.67 o 
 -17   4   3       80.23       69.81     36.07 o 
 -16   4   3        1.99      -16.67     24.64 o 
 -15   4   3      140.12      128.53     22.14 o 
 -14   4   3      574.65      579.54     38.23 o 
 -13   4   3     2193.49     2195.39     92.69 o 
 -12   4   3     3025.35     2989.14    119.02 o 
 -11   4   3     1084.41     1082.78     51.92 o 
 -10   4   3      283.61      277.46     25.13 o 
  -9   4   3       97.00      147.92     19.34 o 
  -8   4   3     2636.45     2535.57    113.70 o 
  -7   4   3    11644.47    11255.46    407.52 o 
  -6   4   3     8569.42     8994.68    325.71 o 
  -5   4   3     6322.42     6252.85    228.19 o 
  -4   4   3     4964.19     4874.05    211.70 o 
  -3   4   3     1239.13     1303.92     43.71 o 
  -2   4   3     1208.65     1287.90     78.86 o 
  -1   4   3     3819.64     3705.46    301.91 o 
   0   4   3    10451.85    10131.06    363.93 o 
   1   4   3    13104.27    13549.71    468.55 o 
   2   4   3    16634.86    17788.14    614.30 o 
   3   4   3     1438.30     1442.68     98.94 o 
   4   4   3     2628.30     2861.17    174.57 o 
   5   4   3       13.86       40.84      6.42 o 
   6   4   3     6848.55     6653.20    241.92 o 
   7   4   3     3563.10     3389.68    127.38 o 
   8   4   3     2914.72     2750.46    106.40 o 
   9   4   3     1659.51     1698.67     72.21 o 
  10   4   3      826.85      763.80     35.47 o 
  11   4   3       91.65       87.24     24.45 o 
  12   4   3      769.77      792.67    105.27 o 
  13   4   3     1802.69     1888.79    126.27 o 
  14   4   3      871.86     1048.71    156.74 o 
  15   4   3      297.69      359.58     43.87 o 
  16   4   3      282.37      267.22     67.59 o 
 -16   5   3       69.24       49.59     22.11 o 
 -15   5   3       65.09       74.41     29.03 o 
 -14   5   3       63.73       83.59     29.94 o 
 -13   5   3        6.76        2.80     15.80 o 
 -12   5   3      157.32      165.05     25.71 o 
 -11   5   3      585.63      574.71     35.65 o 
 -10   5   3     1259.10     1266.65     64.37 o 
  -9   5   3      532.52      516.53     45.01 o 
  -8   5   3      463.34      487.89     31.41 o 
  -7   5   3      660.63      907.09     81.43 o 
  -6   5   3       48.25       85.60     15.80 o 
  -5   5   3       64.20       98.16     11.16 o 
  -4   5   3     3981.83     4499.31    141.05 o 
  -3   5   3     4812.75     4695.27    146.22 o 
  -2   5   3     1811.49     1754.83     70.77 o 
  -1   5   3       60.62       97.85     18.39 o 
   0   5   3       51.62       38.29      7.53 o 
   1   5   3      282.83      216.11     18.22 o 
   2   5   3      823.91      664.17     36.26 o 
   3   5   3     6868.28     6843.97    240.29 o 
   4   5   3      820.89      765.08     40.33 o 
   5   5   3        2.46       -2.88      3.16 o 
   6   5   3      137.40      148.55     19.02 o 
   7   5   3        0.26        5.47      5.51 o 
   8   5   3       84.57      100.66     11.93 o 
   9   5   3      381.23      454.71     35.63 o 
  10   5   3      634.95      634.08     46.71 o 
  11   5   3      543.58      514.71     44.99 o 
  12   5   3      126.48      132.18     42.64 o 
  13   5   3       95.39       90.00     26.08 o 
  14   5   3       28.10        8.68     43.82 o 
  15   5   3      144.97      125.63     40.99 o 
  16   5   3      100.30      136.25     40.12 o 
 -15   6   3        0.24      -30.61     30.61 o 
 -14   6   3       22.52        5.58     17.66 o 
 -13   6   3      309.70      290.84     34.90 o 
 -12   6   3      704.36      705.61     42.19 o 
 -11   6   3       68.13       65.24     17.55 o 
 -10   6   3        9.78       16.80     14.10 o 
  -9   6   3     1013.96     1057.70     50.18 o 
  -8   6   3      614.97      604.53     33.83 o 
  -7   6   3     3980.28     4045.45    130.35 o 
  -6   6   3      600.62      654.49     28.25 o 
  -5   6   3      822.45      806.64     31.92 o 
  -4   6   3     1804.91     1911.27     66.46 o 
  -3   6   3      468.91      479.48     26.81 o 
  -2   6   3     1092.82     1107.73     38.80 o 
  -1   6   3     1310.40     1480.02    125.16 o 
   0   6   3      922.35      937.64     73.26 o 
   1   6   3     2405.25     2307.01    204.78 o 
   2   6   3     2098.63     1946.61    106.07 o 
   3   6   3       43.69       44.49      9.50 o 
   4   6   3       50.42       30.56      9.09 o 
   5   6   3      150.88      116.15     15.64 o 
   6   6   3      380.95      378.23     16.74 o 
   7   6   3     1964.38     1857.08     56.03 o 
   8   6   3      776.56      837.08     47.36 o 
   9   6   3       75.20      107.70     31.77 o 
  10   6   3        0.34        7.21     17.89 o 
  11   6   3        1.00        6.50     19.66 o 
  12   6   3      130.59      135.24     27.91 o 
  13   6   3      240.14      256.51     57.71 o 
  14   6   3       32.00       12.33     27.66 o 
  15   6   3        8.11       33.94     26.02 o 
  16   6   3       20.35       51.56     36.74 o 
 -15   7   3      350.75      424.67     93.54 o 
 -14   7   3       52.39       55.58     32.59 o 
 -13   7   3        0.50        9.34     23.62 o 
 -12   7   3       65.98       61.26     25.14 o 
 -11   7   3      513.90      493.57     34.92 o 
 -10   7   3     2448.61     2466.01     86.42 o 
  -9   7   3     1355.57     1382.49     53.36 o 
  -8   7   3      177.68      201.19     18.04 o 
  -7   7   3     1119.63     1156.84    103.37 o 
  -6   7   3      616.04      576.46     63.45 o 
  -5   7   3     1130.47     1169.51     53.36 o 
  -4   7   3     5370.56     5445.61    170.67 o 
  -3   7   3     2994.10     3006.36     96.80 o 
  -2   7   3     1614.04     1537.70     62.61 o 
  -1   7   3     2602.29     2526.44     92.60 o 
   0   7   3      154.18      158.68     27.15 o 
   1   7   3     1744.05     1485.95     72.53 o 
   2   7   3     1530.51     1184.94     92.42 o 
   3   7   3     1826.80     1647.68    137.16 o 
   4   7   3     3609.64     3543.35    129.55 o 
   5   7   3     2187.14     2103.21     83.92 o 
   6   7   3       31.51       11.16      7.68 o 
   7   7   3        1.97       52.89     15.55 o 
   8   7   3      125.91      141.48     38.95 o 
   9   7   3     1512.14     1560.84    134.10 o 
  10   7   3     2071.60     2068.97    106.67 o 
  11   7   3     1162.67     1236.63     74.30 o 
  12   7   3      114.47      118.22     27.48 o 
  13   7   3       74.60       32.83     24.40 o 
  14   7   3        2.38       11.32     24.69 o 
  15   7   3      288.80      528.93     66.60 o 
 -14   8   3       12.94       -9.58     21.45 o 
 -13   8   3      169.48      174.65     27.95 o 
 -12   8   3       62.57       83.72     35.14 o 
 -11   8   3        0.00       -3.50     21.51 o 
 -10   8   3        1.60        5.02     16.50 o 
  -9   8   3        3.08      -15.38     15.38 o 
  -8   8   3      205.55      176.43     17.40 o 
  -7   8   3       39.04       30.27     12.30 o 
  -6   8   3      227.06      215.04     25.27 o 
  -5   8   3      209.75      171.84     18.34 o 
  -4   8   3        1.02       17.46     10.70 o 
  -3   8   3      329.06      220.84     29.85 o 
  -2   8   3      406.58      419.54     24.92 o 
  -1   8   3      662.74      598.77     34.05 o 
   0   8   3       14.58       12.63     10.17 o 
   1   8   3      564.18      587.33     62.41 o 
   2   8   3      430.36      370.13     24.00 o 
   3   8   3        5.14       -7.05      7.05 o 
   4   8   3        6.71       16.88     14.61 o 
   5   8   3       33.61       32.49     12.33 o 
   6   8   3       11.63        3.92      8.99 o 
   7   8   3      231.91      164.26     23.99 o 
   8   8   3       93.48       74.33     22.72 o 
   9   8   3        1.02      -18.90     18.90 o 
  10   8   3       34.80       42.18     22.72 o 
  11   8   3      161.57      192.45     37.17 o 
  12   8   3       60.67       61.59     26.86 o 
  13   8   3      163.15      171.81     32.80 o 
  14   8   3       68.79      101.24     32.52 o 
 -14   9   3       87.90       80.92     48.97 o 
 -13   9   3       92.99      103.20     25.52 o 
 -12   9   3        0.70       30.72     22.15 o 
 -11   9   3      145.34      203.08     27.27 o 
 -10   9   3      179.78      208.75     25.05 o 
  -9   9   3       39.08       57.52     18.87 o 
  -8   9   3      232.06      229.02     23.54 o 
  -7   9   3      228.88      218.64     22.88 o 
  -6   9   3        1.87        1.44     12.25 o 
  -5   9   3       90.41      113.86     27.33 o 
  -4   9   3      588.48      597.70     33.27 o 
  -3   9   3      747.20      888.60     41.83 o 
  -2   9   3     1793.64     1861.71     73.68 o 
  -1   9   3        7.18        2.74     10.62 o 
   0   9   3      252.72      313.06     38.59 o 
   1   9   3      132.22      153.72     29.99 o 
   2   9   3      216.98      184.44     27.46 o 
   3   9   3      477.33      494.47     37.89 o 
   4   9   3      584.56      586.57     41.61 o 
   5   9   3        1.10       -4.34     11.79 o 
   6   9   3       28.58       39.73     22.44 o 
   7   9   3       37.85       36.43     20.49 o 
   8   9   3      187.82      228.00     49.96 o 
   9   9   3     1109.57     1053.34     65.62 o 
  10   9   3      705.12      727.49     54.54 o 
  11   9   3      390.79      476.02     68.73 o 
  12   9   3      187.43      197.56     37.46 o 
  13   9   3       45.05       63.24     29.48 o 
 -13  10   3      231.83      224.75     41.93 o 
 -12  10   3      226.64      291.48     32.37 o 
 -11  10   3       79.95       81.59     35.08 o 
 -10  10   3       14.91       10.81     19.84 o 
  -9  10   3        1.23      -12.61     22.68 o 
  -8  10   3      195.17      221.11     48.38 o 
  -7  10   3      763.96      874.82     55.41 o 
  -6  10   3      606.63      617.98     44.90 o 
  -5  10   3     1088.38     1057.10    134.69 o 
  -4  10   3     1513.47     1590.34    212.38 o 
  -3  10   3      155.36      155.10     46.84 o 
  -2  10   3      246.74      235.03     28.69 o 
  -1  10   3      259.73      260.47     26.58 o 
   0  10   3      926.73      832.76     40.96 o 
   1  10   3      440.24      444.87     42.53 o 
   2  10   3       72.01      127.57     20.55 o 
   3  10   3       35.05       54.01     14.70 o 
   4  10   3       71.52       50.46     19.45 o 
   5  10   3       41.99       26.06     25.34 o 
   6  10   3      606.73      627.46     46.75 o 
   7  10   3     1130.46     1089.10     66.06 o 
   8  10   3      533.69      479.72     43.18 o 
   9  10   3       75.55       85.08     25.81 o 
  10  10   3       97.32       81.12     26.16 o 
  11  10   3        6.31       32.57     24.94 o 
  12  10   3      112.20      113.37     31.66 o 
 -12  11   3        0.05        0.50     43.81 o 
 -11  11   3        5.12       13.55     27.44 o 
 -10  11   3       69.65       46.59     27.22 o 
  -9  11   3        2.64      -12.46     22.81 o 
  -8  11   3       22.26       15.28     23.57 o 
  -7  11   3       11.58       24.74     22.95 o 
  -6  11   3       18.91       -1.29     20.87 o 
  -5  11   3        4.58       11.52     20.61 o 
  -4  11   3       83.12       79.75     23.52 o 
  -3  11   3        3.58        8.17     19.98 o 
  -2  11   3        3.98       -3.92     18.68 o 
  -1  11   3       86.47       26.71     23.29 o 
   0  11   3        4.38        2.78     21.07 o 
   1  11   3        4.12      -13.52     13.52 o 
   2  11   3      412.49      428.47     32.05 o 
   3  11   3      325.92      299.56     46.91 o 
   4  11   3       22.94       27.05     20.52 o 
   5  11   3       32.47       -6.60     19.74 o 
   6  11   3        8.91      -13.31     19.38 o 
   7  11   3       62.42       57.53     23.32 o 
   8  11   3        0.84        7.42     22.63 o 
   9  11   3        6.74       29.55     23.73 o 
  10  11   3       62.40       61.17     27.09 o 
  11  11   3       15.00       20.23     26.86 o 
 -11  12   3      122.04      101.81     51.30 o 
 -10  12   3       50.01       35.49     43.59 o 
  -9  12   3       20.09        3.89     41.30 o 
  -8  12   3       43.26       36.50     34.96 o 
  -7  12   3      167.58      224.05     34.37 o 
  -6  12   3       99.22      124.75     27.72 o 
  -5  12   3      273.93      284.63     33.78 o 
  -4  12   3      185.48      188.11     28.37 o 
  -3  12   3        0.12        8.57     20.48 o 
  -2  12   3        0.32        8.70     20.50 o 
  -1  12   3       46.81       65.01     22.93 o 
   0  12   3     1021.00     1065.22     61.47 o 
   1  12   3      629.17      620.57     46.03 o 
   2  12   3      141.06      134.87     25.71 o 
   3  12   3       54.70       43.37     30.77 o 
   4  12   3       92.28       33.31     30.65 o 
   5  12   3        6.10       20.47     29.58 o 
   6  12   3      146.04      187.14     29.48 o 
   7  12   3       81.07       66.28     25.49 o 
   8  12   3       84.22       76.36     27.60 o 
   9  12   3      220.81      273.02     49.42 o 
  10  12   3       24.47       19.80     47.60 o 
  -9  13   3       85.63       64.23     47.84 o 
  -8  13   3       81.18       82.47     70.30 o 
  -7  13   3        8.01        9.74     25.78 o 
  -6  13   3        1.81        3.60     24.40 o 
  -5  13   3       19.82        2.01     23.24 o 
  -4  13   3       15.95       21.86     23.72 o 
  -3  13   3       63.02       46.19     23.89 o 
  -2  13   3      112.63       81.77     25.51 o 
  -1  13   3        2.22       21.21     22.96 o 
   0  13   3       29.88       63.03     24.42 o 
   1  13   3        4.61       -1.75     22.42 o 
   2  13   3       72.37       42.02     35.22 o 
   3  13   3      136.24      127.49     37.12 o 
   4  13   3       51.33       58.68     33.54 o 
   5  13   3        3.75      -28.05     28.05 o 
   6  13   3        6.47       -9.07     29.56 o 
   7  13   3       20.04       47.46     35.37 o 
  -6  14   3        3.76       -0.91     30.94 o 
  -5  14   3        0.06       -7.37     28.42 o 
  -4  14   3       37.38       38.36     27.70 o 
  -3  14   3       23.56       19.80     25.49 o 
  -2  14   3        0.64      -16.50     22.13 o 
  -1  14   3       28.08       34.11     25.51 o 
   0  14   3       70.33       69.08     26.62 o 
   1  14   3       42.83       43.45     39.78 o 
   2  14   3       26.97        2.06     34.58 o 
   3  14   3        0.02        5.04     34.64 o 
   4  14   3        0.04        1.57     33.28 o 
  -3  15   3       59.63       69.56     41.02 o 
  -2  15   3       87.86       83.12     41.22 o 
  -1  15   3       16.17        8.17     38.34 o 
 -17   0   4      484.71      461.69     49.28 o 
 -16   0   4      184.01      187.63     31.90 o 
 -15   0   4       16.36        5.09     20.98 o 
 -14   0   4      397.75      407.89     39.14 o 
 -13   0   4      744.64      786.18     52.60 o 
 -12   0   4     1373.26     1265.53     71.63 o 
 -11   0   4     3750.88     3649.53    171.62 o 
 -10   0   4     3540.28     3183.78    161.86 o 
  -9   0   4       23.31       23.50     12.80 o 
  -8   0   4     1881.62     1921.46     93.53 o 
  -7   0   4     6728.40     7174.39    316.39 o 
  -6   0   4    10941.91    10280.59    447.59 o 
  -5   0   4    16700.58    15876.47    685.93 o 
  -4   0   4     9471.93     9700.88    419.28 o 
  -3   0   4       44.41       38.46      6.37 o 
  -2   0   4     1077.51     1074.94     49.91 o 
  -1   0   4    22539.54    24428.66   1570.20 o 
   0   0   4    31452.28    31091.99   2050.17 o 
   1   0   4    28523.68    29486.12   1017.81 o 
   2   0   4    15839.21    15723.33    547.22 o 
   3   0   4    20445.41    21264.96    640.65 o 
   4   0   4     4661.83     5110.75    157.71 o 
   5   0   4    12504.98    12251.62    374.19 o 
   6   0   4    29259.93    30287.26    980.02 o 
   7   0   4     5152.52     4924.71    166.21 o 
   8   0   4     6585.25     6667.07    217.11 o 
   9   0   4    11410.39    11829.84    375.91 o 
  10   0   4     1595.16     1607.34     66.26 o 
  11   0   4     1154.38     1148.79     53.11 o 
  12   0   4      582.41      601.92     38.41 o 
  13   0   4      453.80      413.54     45.64 o 
  14   0   4      783.10      879.15     67.61 o 
  15   0   4     1275.85     1371.28     89.27 o 
  16   0   4      166.78      128.56     49.07 o 
  17   0   4      128.00      125.61     54.33 o 
 -17   1   4      111.62       91.10     24.87 o 
 -16   1   4       56.75       40.02     19.94 o 
 -15   1   4       50.75        8.53     17.46 o 
 -14   1   4      425.31      400.65     32.09 o 
 -13   1   4       85.06       52.33     14.23 o 
 -12   1   4        6.20      -10.50     10.50 o 
 -11   1   4      116.05      120.23     14.80 o 
 -10   1   4       12.12       24.64     13.99 o 
  -9   1   4      598.09      567.00     34.69 o 
  -8   1   4     2591.34     2529.26     84.19 o 
  -7   1   4       21.84       53.42      7.73 o 
  -6   1   4      602.87      737.44     41.37 o 
  -5   1   4     1080.19     1054.17     47.90 o 
  -4   1   4     1389.23     1409.28     69.78 o 
  -3   1   4     5856.84     5863.47    212.57 o 
  -2   1   4    30291.78    31433.82   1121.09 o 
  -1   1   4    10677.02    11308.91    342.69 o 
   0   1   4     3095.49     2938.89     73.85 o 
   1   1   4      899.01      933.54     27.74 o 
   2   1   4     3152.04     3277.30     77.89 o 
   3   1   4     2157.29     2104.74     47.01 o 
   4   1   4    11014.60    10899.19    236.21 o 
   5   1   4      133.33      134.22      7.98 o 
   6   1   4     1269.94     1355.75     45.76 o 
   7   1   4      492.48      498.68     17.81 o 
   8   1   4      287.94      241.11     14.01 o 
   9   1   4     1822.20     1784.74     54.49 o 
  10   1   4      154.01      159.62     12.93 o 
  11   1   4      552.49      619.84     28.45 o 
  12   1   4      834.14      867.97     37.44 o 
  13   1   4      331.12      280.35     27.17 o 
  14   1   4        1.23      -18.75     18.75 o 
  15   1   4        7.41      -25.92     25.92 o 
  16   1   4       18.65      -28.23     28.23 o 
  17   1   4      115.65      121.19     39.11 o 
 -17   2   4      122.14      102.43     29.30 o 
 -16   2   4       10.90        6.75     18.74 o 
 -15   2   4        7.86       10.61     17.08 o 
 -14   2   4       48.72       35.37     17.37 o 
 -13   2   4      523.76      528.26     50.39 o 
 -12   2   4     1113.00     1043.49     50.99 o 
 -11   2   4     2293.50     2198.80     90.20 o 
 -10   2   4     1029.74      977.47     46.66 o 
  -9   2   4     1158.93     1085.93     48.98 o 
  -8   2   4     1512.13     1382.16     79.28 o 
  -7   2   4     8796.95     8621.59    314.13 o 
  -6   2   4     5272.05     5077.86    214.13 o 
  -5   2   4     5687.95     5502.31    201.24 o 
  -4   2   4     7872.47     7606.09    275.57 o 
  -3   2   4     3342.22     3303.83    121.81 o 
  -2   2   4     2045.27     1885.09     53.79 o 
  -1   2   4     2486.57     2606.10     66.15 o 
   0   2   4    18678.69    18937.28    471.01 o 
   1   2   4     5705.63     5842.10    148.64 o 
   2   2   4    20257.30    21496.67    598.24 o 
   3   2   4    10141.08    10489.16    247.74 o 
   4   2   4      131.38      170.23     12.64 o 
   5   2   4     1316.53     1350.84     37.37 o 
   6   2   4     1662.28     1487.77     41.10 o 
   7   2   4     3309.72     3273.81     90.44 o 
   8   2   4     1966.72     1994.01     59.87 o 
   9   2   4     3188.05     3175.16     88.10 o 
  10   2   4      294.31      307.03     21.23 o 
  11   2   4       19.49       -4.41     11.36 o 
  12   2   4      528.75      486.06     28.09 o 
  13   2   4      657.79      676.18     34.32 o 
  14   2   4      451.29      385.01     45.73 o 
  15   2   4      228.88      208.52     37.68 o 
  16   2   4      168.29      191.93     58.50 o 
  17   2   4        0.10        2.08     49.43 o 
 -17   3   4      149.46      164.68     42.37 o 
 -16   3   4      144.07      197.81     32.92 o 
 -15   3   4      548.93      634.19     41.33 o 
 -14   3   4      468.28      465.90     33.99 o 
 -13   3   4      119.27       85.01     27.73 o 
 -12   3   4       23.32       20.92     15.20 o 
 -11   3   4       20.67       26.72     13.39 o 
 -10   3   4     1421.93     1400.32     61.24 o 
  -9   3   4     4419.12     4407.00    166.40 o 
  -8   3   4     4969.35     4841.68    180.73 o 
  -7   3   4      420.50      498.62     40.24 o 
  -6   3   4     1489.03     1625.99     65.23 o 
  -5   3   4     1526.96     1452.71    104.55 o 
  -4   3   4     4826.10     4599.38    168.23 o 
  -3   3   4    12946.08    12949.58    463.82 o 
  -2   3   4    13065.79    13488.41    410.18 o 
  -1   3   4     3552.66     3590.40     91.59 o 
   0   3   4      103.36       97.03     21.53 o 
   1   3   4     1987.86     2222.67     74.04 o 
   2   3   4    13194.05    14000.42    382.41 o 
   3   3   4    24483.88    25057.62    541.87 o 
   4   3   4    24761.17    25510.66    550.97 o 
   5   3   4     5584.01     5444.53    132.70 o 
   6   3   4      496.89      391.10     26.79 o 
   7   3   4     1151.86     1194.39     52.31 o 
   8   3   4      179.31      170.00     15.20 o 
   9   3   4     4330.82     4406.74    112.78 o 
  10   3   4     2653.19     2645.32     85.11 o 
  11   3   4     1771.13     1821.64     67.03 o 
  12   3   4     1122.04     1068.04     42.66 o 
  13   3   4      259.59      225.36     31.56 o 
  14   3   4       74.06       81.22     61.39 o 
  15   3   4      244.03      171.34     55.58 o 
  16   3   4      415.52      302.22     68.37 o 
 -17   4   4        0.05      -15.55     30.77 o 
 -16   4   4       10.91       -4.75     18.70 o 
 -15   4   4       20.97        3.82     25.16 o 
 -14   4   4       39.52       41.83     19.35 o 
 -13   4   4       14.18      -15.86     15.86 o 
 -12   4   4       66.44       60.61     17.84 o 
 -11   4   4       73.74       63.67     20.95 o 
 -10   4   4      113.05      114.99     16.38 o 
  -9   4   4      623.27      657.05     35.46 o 
  -8   4   4      128.69      137.53     14.93 o 
  -7   4   4        0.18       18.45      9.32 o 
  -6   4   4      305.03      353.30     25.96 o 
  -5   4   4     1348.56     1401.33     91.62 o 
  -4   4   4     1079.01     1060.11     63.45 o 
  -3   4   4       59.90       43.43      8.47 o 
  -2   4   4      385.25      406.56     35.76 o 
  -1   4   4      259.56      313.04     16.03 o 
   0   4   4     3466.66     3597.87    127.20 o 
   1   4   4      248.87      274.05     22.35 o 
   2   4   4        1.41        6.03      4.81 o 
   3   4   4       73.15       86.57     10.70 o 
   4   4   4       16.86        0.35      3.61 o 
   5   4   4      608.60      588.28     17.91 o 
   6   4   4     2645.57     2486.54     59.88 o 
   7   4   4       79.12       78.01      9.38 o 
   8   4   4       54.39       59.39     10.71 o 
   9   4   4     2998.90     2733.12     95.67 o 
  10   4   4      174.01      134.90     23.27 o 
  11   4   4        1.71       -8.63     12.82 o 
  12   4   4       55.49       53.87     22.05 o 
  13   4   4      124.40      120.83     27.27 o 
  14   4   4       23.97       10.36     38.60 o 
  15   4   4      126.74       74.53     52.68 o 
  16   4   4        3.85      -21.83     51.79 o 
 -16   5   4      273.75      334.31     34.15 o 
 -15   5   4      481.16      554.02     40.32 o 
 -14   5   4      138.15      118.60     21.87 o 
 -13   5   4       26.53       32.82     18.45 o 
 -12   5   4        5.51       -2.31     15.48 o 
 -11   5   4       26.60       16.54     14.59 o 
 -10   5   4     2135.63     2153.52    103.97 o 
  -9   5   4     4973.22     4902.31    185.07 o 
  -8   5   4      690.45      723.88     37.40 o 
  -7   5   4      471.49      573.21     38.43 o 
  -6   5   4      379.77      367.91     22.76 o 
  -5   5   4     1623.11     1512.31     52.28 o 
  -4   5   4    11030.15    11206.50    352.20 o 
  -3   5   4     2623.84     2913.69    117.80 o 
  -2   5   4     8552.92     8456.03    259.40 o 
  -1   5   4    10235.92    10434.68    376.39 o 
   0   5   4     6101.47     6550.84    230.04 o 
   1   5   4     3255.24     3547.15    126.88 o 
   2   5   4     2637.61     2362.76     98.26 o 
   3   5   4     6835.00     6975.29    244.09 o 
   4   5   4    11088.15    11362.45    394.76 o 
   5   5   4     7221.56     6915.93    189.73 o 
   6   5   4      210.85      181.40     11.72 o 
   7   5   4       10.82       35.48      7.03 o 
   8   5   4      304.37      327.24     81.26 o 
   9   5   4     4710.60     4563.38    209.55 o 
  10   5   4     2219.95     2190.03     87.96 o 
  11   5   4     1850.18     1972.15    102.28 o 
  12   5   4      319.13      299.61     33.90 o 
  13   5   4       81.07       80.02     24.96 o 
  14   5   4        3.21        2.22     22.45 o 
  15   5   4      505.75      611.65     55.22 o 
 -15   6   4       16.64       -1.09     19.38 o 
 -14   6   4       32.83       15.87     18.48 o 
 -13   6   4      504.99      554.55     38.32 o 
 -12   6   4     1402.89     1433.36     69.67 o 
 -11   6   4      394.99      394.31     43.05 o 
 -10   6   4      312.21      393.30     34.96 o 
  -9   6   4      215.11      294.66     30.57 o 
  -8   6   4      349.27      287.49     44.94 o 
  -7   6   4     2295.61     2211.89     75.84 o 
  -6   6   4     2471.60     2440.48     81.55 o 
  -5   6   4      143.31      128.67     11.58 o 
  -4   6   4      379.28      273.92     24.17 o 
  -3   6   4      671.06      705.85     56.47 o 
  -2   6   4     1274.87     1249.57     60.97 o 
  -1   6   4     5855.37     6333.30    349.75 o 
   0   6   4     4877.65     4792.72    273.53 o 
   1   6   4     8825.75     9059.33    316.92 o 
   2   6   4     8779.77     9029.45    316.01 o 
   3   6   4      908.62      943.38     60.24 o 
   4   6   4      302.35      283.66     24.80 o 
   5   6   4      439.12      545.10     41.36 o 
   6   6   4        4.18        3.71      6.11 o 
   7   6   4        5.58        3.70      4.89 o 
   8   6   4      548.85      567.33     28.89 o 
   9   6   4      429.96      413.11     26.17 o 
  10   6   4      175.03      160.94     25.41 o 
  11   6   4        3.47       10.35     21.15 o 
  12   6   4      153.19      167.83     48.53 o 
  13   6   4      474.00      554.91    123.80 o 
  14   6   4      267.65      323.84     96.71 o 
  15   6   4      152.14      165.77     34.11 o 
 -15   7   4       24.84       58.27     30.48 o 
 -14   7   4        1.69      -19.15     23.38 o 
 -13   7   4      245.04      237.37     26.66 o 
 -12   7   4       67.56       85.73     20.08 o 
 -11   7   4        2.15      -15.35     15.35 o 
 -10   7   4       35.39       22.18     16.29 o 
  -9   7   4      108.31      135.57     18.44 o 
  -8   7   4       88.07       75.93     18.69 o 
  -7   7   4       13.65       15.57     11.06 o 
  -6   7   4     1049.26     1059.47     41.56 o 
  -5   7   4      202.23      187.85     14.89 o 
  -4   7   4      315.21      317.66     19.51 o 
  -3   7   4        7.69       16.66      8.41 o 
  -2   7   4       37.40       22.78      8.84 o 
  -1   7   4       50.55       72.57     14.28 o 
   0   7   4      495.14      472.41     32.81 o 
   1   7   4        0.03        7.76      8.44 o 
   2   7   4        1.56        4.12      8.90 o 
   3   7   4        3.18       -4.15      8.83 o 
   4   7   4      135.37      155.99     29.27 o 
   5   7   4       77.19       80.86     13.26 o 
   6   7   4       35.28       17.85     16.52 o 
   7   7   4       11.95        9.55      9.44 o 
   8   7   4      560.72      572.14     28.68 o 
   9   7   4      334.33      259.51     30.07 o 
  10   7   4       72.77       78.38     22.77 o 
  11   7   4       16.44       11.84     21.15 o 
  12   7   4       10.74       -1.37     21.70 o 
  13   7   4       36.92       39.32     24.99 o 
  14   7   4       33.00       54.44     48.52 o 
  15   7   4       12.69       75.15     37.84 o 
 -15   8   4        0.12       -3.43     42.48 o 
 -14   8   4       11.67        5.14     22.68 o 
 -13   8   4      462.65      522.01     40.61 o 
 -12   8   4      704.03      881.23     50.24 o 
 -11   8   4      411.09      493.70     36.91 o 
 -10   8   4        2.83       24.43     14.45 o 
  -9   8   4       68.29       91.34     19.28 o 
  -8   8   4      388.76      347.32     24.53 o 
  -7   8   4     1923.82     1990.18     70.55 o 
  -6   8   4     1140.01     1207.69     56.51 o 
  -5   8   4     2960.46     2937.24     97.56 o 
  -4   8   4     3511.39     3848.67    160.22 o 
  -3   8   4      997.71     1030.90     86.49 o 
  -2   8   4      533.61      480.54     53.70 o 
  -1   8   4      792.97      683.42     64.70 o 
   0   8   4     2341.49     2310.13     87.34 o 
   1   8   4     3556.58     3576.97    205.33 o 
   2   8   4     3725.52     3643.13    135.61 o 
   3   8   4      874.15      812.95     38.22 o 
   4   8   4      394.14      367.39     32.71 o 
   5   8   4      622.79      702.28    117.34 o 
   6   8   4     1038.50     1052.21    141.30 o 
   7   8   4     3678.39     3752.32    174.99 o 
   8   8   4     1948.79     2026.52    103.63 o 
   9   8   4      729.43      760.77    104.27 o 
  10   8   4      241.91      198.28     29.40 o 
  11   8   4       43.28       45.09     22.91 o 
  12   8   4       91.02       79.26     28.89 o 
  13   8   4      245.17      317.68     67.12 o 
  14   8   4      183.75      251.53     38.53 o 
 -14   9   4       23.23        1.02     31.62 o 
 -13   9   4       20.13       36.35     23.75 o 
 -12   9   4        4.34       19.81     21.42 o 
 -11   9   4        1.79        7.63     19.55 o 
 -10   9   4      259.15      223.40     25.81 o 
  -9   9   4      129.96       94.28     20.80 o 
  -8   9   4        0.47      -12.70     12.85 o 
  -7   9   4       57.16       89.92     17.72 o 
  -6   9   4        5.31        3.01     13.84 o 
  -5   9   4      449.99      423.76     28.59 o 
  -4   9   4      779.80      742.62     72.28 o 
  -3   9   4       59.75       52.68     13.51 o 
  -2   9   4       45.87       56.40     19.55 o 
  -1   9   4      940.74      943.82     58.32 o 
   0   9   4        5.54       -2.78     11.09 o 
   1   9   4     1103.16     1016.23     45.64 o 
   2   9   4      474.62      522.01     91.79 o 
   3   9   4      109.27       85.07     20.39 o 
   4   9   4      366.93      341.13     25.79 o 
   5   9   4      320.84      265.10     28.43 o 
   6   9   4       23.89       22.93     18.87 o 
   7   9   4        9.36       17.61     19.80 o 
   8   9   4      142.99      131.12     40.72 o 
   9   9   4       51.09       34.83     22.85 o 
  10   9   4      159.64      169.86     29.03 o 
  11   9   4       60.88       71.15     26.12 o 
  12   9   4        0.88       22.02     23.96 o 
  13   9   4       54.89       54.88     29.57 o 
 -13  10   4       11.25       17.63     42.69 o 
 -12  10   4       55.21       51.82     29.44 o 
 -11  10   4      230.77      310.73     77.06 o 
 -10  10   4      157.18      168.47     31.28 o 
  -9  10   4       19.59       55.87     24.51 o 
  -8  10   4       18.23        5.29     20.92 o 
  -7  10   4       73.40       72.83     23.50 o 
  -6  10   4        4.66       -1.31     19.64 o 
  -5  10   4      410.52      481.13     40.05 o 
  -4  10   4      862.07      935.99     45.59 o 
  -3  10   4      161.71      141.57     18.19 o 
  -2  10   4       25.67       25.34     13.68 o 
  -1  10   4      138.23      104.09     16.15 o 
   0  10   4      421.32      510.95     30.78 o 
   1  10   4      384.31      423.92     28.58 o 
   2  10   4       77.47       88.67     20.44 o 
   3  10   4        7.82       18.73     12.75 o 
   4  10   4       67.92       39.09     19.16 o 
   5  10   4       10.43       -1.18     18.27 o 
   6  10   4       52.65       65.45     22.09 o 
   7  10   4       82.84       57.26     22.13 o 
   8  10   4       43.42       38.06     22.60 o 
   9  10   4        0.41        4.10     21.78 o 
  10  10   4        0.40      -16.99     23.05 o 
  11  10   4       33.88       64.79     27.85 o 
  12  10   4       34.51       29.99     27.45 o 
 -12  11   4       38.05       40.96     46.57 o 
 -11  11   4      113.70      136.67     33.26 o 
 -10  11   4       65.07       49.26     28.47 o 
  -9  11   4      127.37      166.34     32.03 o 
  -8  11   4      179.73      223.16     54.73 o 
  -7  11   4        8.07       17.25     22.38 o 
  -6  11   4        1.10      -17.16     20.69 o 
  -5  11   4      189.15      215.21     50.12 o 
  -4  11   4      459.92      465.18     40.16 o 
  -3  11   4      192.71      258.41     29.23 o 
  -2  11   4     1087.39     1126.91     74.63 o 
  -1  11   4      195.05      175.10     20.20 o 
   0  11   4        9.89       39.29     15.56 o 
   1  11   4      296.23      257.91     44.02 o 
   2  11   4      533.92      592.86     35.85 o 
   3  11   4      750.97      782.51     52.62 o 
   4  11   4      698.30      692.28     49.79 o 
   5  11   4      122.47      136.80     25.39 o 
   6  11   4      173.65      168.27     47.11 o 
   7  11   4        0.99       16.59     21.08 o 
   8  11   4       49.92       65.77     24.78 o 
   9  11   4      259.76      309.63     69.52 o 
  10  11   4       75.03       73.80     28.08 o 
  11  11   4      110.45      136.89     33.37 o 
 -10  12   4        1.46       -6.22     42.62 o 
  -9  12   4        0.03       -5.90     25.73 o 
  -8  12   4        0.09       22.80     25.58 o 
  -7  12   4       45.43       35.04     26.11 o 
  -6  12   4       21.02       -3.11     23.29 o 
  -5  12   4       26.63       45.70     24.15 o 
  -4  12   4       24.92       15.94     22.68 o 
  -3  12   4        1.94       -5.07     29.30 o 
  -2  12   4       24.19       23.50     21.84 o 
  -1  12   4      167.89      110.12     24.86 o 
   0  12   4       47.46       58.31     22.58 o 
   1  12   4        0.88        7.51     20.69 o 
   2  12   4        2.65      -13.71     29.43 o 
   3  12   4        0.37       -9.36     20.73 o 
   4  12   4        9.18        4.67     21.46 o 
   5  12   4       23.67       24.54     22.27 o 
   6  12   4       93.69       63.29     24.69 o 
   7  12   4        8.58       18.59     23.63 o 
   8  12   4        4.66       -5.51     23.98 o 
   9  12   4       41.20       21.03     26.80 o 
  10  12   4       63.59       86.17     50.81 o 
  -8  13   4        8.48       13.61     28.63 o 
  -7  13   4        2.53       -1.39     26.29 o 
  -6  13   4        7.23       -7.38     27.14 o 
  -5  13   4        8.02       11.79     24.59 o 
  -4  13   4       19.81       44.72     25.28 o 
  -3  13   4        4.62       -6.05     22.63 o 
  -2  13   4       86.56      102.43     26.45 o 
  -1  13   4      106.96      102.04     26.95 o 
   0  13   4       27.90       60.53     24.60 o 
   1  13   4        0.64       -0.72     32.26 o 
   2  13   4       39.87       44.80     35.35 o 
   3  13   4       89.98       63.43     34.44 o 
   4  13   4        6.68      -11.66     30.76 o 
   5  13   4        1.12      -20.07     30.46 o 
   6  13   4        8.91       14.48     30.10 o 
   7  13   4        2.80        5.18     32.03 o 
  -6  14   4       65.46       87.45     42.46 o 
  -5  14   4       72.93       58.73     29.55 o 
  -4  14   4        3.13      -11.70     25.45 o 
  -3  14   4        2.95       12.70     26.06 o 
  -2  14   4       14.56        5.68     24.96 o 
  -1  14   4       44.20       40.05     39.83 o 
   0  14   4      308.17      296.36     53.64 o 
   1  14   4      118.05      110.90     42.67 o 
   2  14   4        2.18       -0.02     35.69 o 
   3  14   4       20.82       -2.06     34.08 o 
   4  14   4       29.45        4.65     34.19 o 
 -17   1   5      354.30      397.43     45.41 o 
 -16   1   5      154.79      200.00     26.44 o 
 -15   1   5      231.70      207.57     24.79 o 
 -14   1   5      160.65      151.37     18.81 o 
 -13   1   5       10.24       -6.22     11.83 o 
 -12   1   5      147.61      128.15     16.12 o 
 -11   1   5      496.11      563.73     29.71 o 
 -10   1   5     2503.62     2485.89     85.26 o 
  -9   1   5     5253.57     5006.70    160.18 o 
  -8   1   5     5160.21     4793.24    152.85 o 
  -7   1   5      923.19      828.96     32.20 o 
  -6   1   5      700.09      786.17     30.21 o 
  -5   1   5       27.19      130.36     13.44 o 
  -4   1   5    13379.96    13910.13    500.20 o 
  -3   1   5    23130.36    23551.64    842.73 o 
  -2   1   5    35155.10    35154.00   1596.76 o 
  -1   1   5      187.14      292.56     11.78 o 
   0   1   5       22.64       50.18      3.95 o 
   1   1   5      117.13      129.12      6.07 o 
   2   1   5      840.98      824.92     22.35 o 
   3   1   5     9389.88     9334.51    217.74 o 
   4   1   5    24790.31    25225.26    542.35 o 
   5   1   5     7178.31     7127.39    166.61 o 
   6   1   5     2294.77     2397.14     61.88 o 
   7   1   5       24.08       31.65      5.43 o 
   8   1   5     1588.34     1579.14     44.18 o 
   9   1   5     5802.25     5663.28    134.15 o 
  10   1   5     2007.64     1992.97     61.83 o 
  11   1   5     1818.74     1826.80     58.86 o 
  12   1   5     1506.99     1518.37     61.31 o 
  13   1   5      120.04       80.15     21.94 o 
  14   1   5      144.25       83.37     23.48 o 
  15   1   5       46.37        1.32     25.22 o 
  16   1   5      193.67      171.75     38.43 o 
  17   1   5      363.20      357.96     72.43 o 
 -17   2   5       42.33       64.81     38.20 o 
 -16   2   5      133.70      136.85     24.44 o 
 -15   2   5       28.83       15.28     17.82 o 
 -14   2   5      552.80      571.09     38.05 o 
 -13   2   5      664.76      727.87     41.79 o 
 -12   2   5      380.77      347.26     28.22 o 
 -11   2   5     1966.53     2015.26    142.06 o 
 -10   2   5      689.72      560.27     72.08 o 
  -9   2   5      206.78      150.61     29.90 o 
  -8   2   5      571.84      587.66     45.14 o 
  -7   2   5     2516.07     2650.86    102.27 o 
  -6   2   5     7637.13     7285.48    266.07 o 
  -5   2   5    21222.31    21631.48    774.62 o 
  -4   2   5    12376.03    13005.13    466.25 o 
  -3   2   5      530.48      566.42     31.75 o 
  -2   2   5      124.42      134.31     14.91 o 
  -1   2   5     1138.71     1174.31     31.44 o 
   0   2   5     4912.00     4608.87    115.16 o 
   1   2   5     3839.39     3732.19    104.71 o 
   2   2   5     3845.79     3986.61     97.50 o 
   3   2   5     5163.33     5323.97    128.94 o 
   4   2   5     1416.22     1432.89     38.85 o 
   5   2   5     1173.62     1187.25     36.23 o 
   6   2   5     3282.38     3224.23     81.94 o 
   7   2   5     5290.31     5412.70    133.63 o 
   8   2   5     3052.50     3081.08     87.03 o 
   9   2   5     2459.91     2447.08     77.74 o 
  10   2   5      153.62      156.53     15.80 o 
  11   2   5      101.87       92.78     15.20 o 
  12   2   5       37.08       31.50     14.54 o 
  13   2   5       13.94      -17.41     18.47 o 
  14   2   5      545.44      605.21     47.00 o 
  15   2   5      741.79      796.54     99.11 o 
  16   2   5       51.01       20.59     50.12 o 
 -16   3   5       91.03       74.72     22.83 o 
 -15   3   5      175.14      151.88     23.36 o 
 -14   3   5        5.68       -9.72     16.19 o 
 -13   3   5        0.06      -11.75     14.87 o 
 -12   3   5      109.07       71.22     17.27 o 
 -11   3   5       96.63       68.98     15.24 o 
 -10   3   5      642.83      565.72     32.97 o 
  -9   3   5     1535.01     1566.53     66.56 o 
  -8   3   5       29.13       33.43     15.20 o 
  -7   3   5       67.37       55.04      9.99 o 
  -6   3   5      229.26      191.46     18.41 o 
  -5   3   5      140.93      120.82     14.94 o 
  -4   3   5     5063.97     4998.81    183.29 o 
  -3   3   5        1.95       39.62      9.93 o 
  -2   3   5      118.32      100.20     13.61 o 
  -1   3   5     5870.59     6129.22    154.26 o 
   0   3   5       41.73       68.17      9.34 o 
   1   3   5     1679.42     1842.23     50.66 o 
   2   3   5      809.13      912.23     31.10 o 
   3   3   5       46.48       28.39      4.30 o 
   4   3   5        2.92        4.98      3.36 o 
   5   3   5     1501.59     1385.97     34.88 o 
   6   3   5       23.13       19.64      5.41 o 
   7   3   5     1323.33     1309.43     38.28 o 
   8   3   5      603.67      591.16     22.53 o 
   9   3   5      147.64      133.88     16.80 o 
  10   3   5     1018.55      962.55     37.41 o 
  11   3   5     1379.76     1339.39     54.15 o 
  12   3   5       26.89       -1.49     16.11 o 
  13   3   5       16.82       -9.22     31.04 o 
  14   3   5       31.59       30.20     44.35 o 
  15   3   5       34.03       15.50     47.42 o 
  16   3   5       41.57        7.99     50.34 o 
 -16   4   5       12.89       -1.27     19.75 o 
 -15   4   5       61.46       90.14     21.60 o 
 -14   4   5      311.20      322.42     29.58 o 
 -13   4   5     1119.03     1225.86     59.71 o 
 -12   4   5     2262.96     2316.93     96.37 o 
 -11   4   5     1492.72     1415.85     63.48 o 
 -10   4   5      898.00      970.71     63.23 o 
  -9   4   5      768.56      841.47     41.92 o 
  -8   4   5      154.69      188.14     26.68 o 
  -7   4   5     4216.72     4000.25    150.47 o 
  -6   4   5     8460.71     8552.50    310.43 o 
  -5   4   5     4321.17     4322.54    159.60 o 
  -4   4   5     7249.84     8103.39    354.49 o 
  -3   4   5     5421.31     5434.02    239.53 o 
  -2   4   5       53.43       82.62      9.76 o 
  -1   4   5     4555.02     4624.72    226.86 o 
   0   4   5     5030.53     5038.30    140.25 o 
   1   4   5    11810.03    12290.97    334.48 o 
   2   4   5    13366.58    13753.98    378.09 o 
   3   4   5     3360.97     3503.62    102.83 o 
   4   4   5     1024.98     1262.28     59.04 o 
   5   4   5      273.01      342.54     22.36 o 
   6   4   5      196.63      184.36     11.06 o 
   7   4   5     6140.47     6262.50    167.89 o 
   8   4   5     4436.10     4415.50    121.64 o 
   9   4   5       65.98       58.91     11.11 o 
  10   4   5       94.36      107.07     13.93 o 
  11   4   5      103.95      119.62     21.40 o 
  12   4   5      899.98      976.27     63.12 o 
  13   4   5     1131.86     1278.29    223.94 o 
  14   4   5      686.62      686.89     91.92 o 
  15   4   5      416.70      389.82     74.55 o 
  16   4   5      237.86      179.75     64.78 o 
 -16   5   5       24.34       12.09     39.01 o 
 -15   5   5      135.33      113.59     29.12 o 
 -14   5   5      161.36      121.57     31.96 o 
 -13   5   5        0.21       -0.52     16.33 o 
 -12   5   5       29.29       20.38     16.39 o 
 -11   5   5      231.90      298.29     27.14 o 
 -10   5   5     1301.88     1235.11     56.95 o 
  -9   5   5     1508.33     1570.56     67.43 o 
  -8   5   5      615.58      879.68     51.72 o 
  -7   5   5      417.15      464.92     37.69 o 
  -6   5   5        0.01        6.39      9.05 o 
  -5   5   5       10.30       27.66      9.29 o 
  -4   5   5      468.85      444.93     20.84 o 
  -3   5   5     3654.45     3706.51    116.95 o 
  -2   5   5     3456.32     3397.42    107.56 o 
  -1   5   5     1512.86     1436.81     48.11 o 
   0   5   5     4186.43     4525.98    191.61 o 
   1   5   5       57.83      161.05     15.73 o 
   2   5   5     1158.60     1218.09     45.64 o 
   3   5   5     1886.61     1880.37     60.02 o 
   4   5   5      772.58      721.58     28.89 o 
   5   5   5      446.40      439.58     16.85 o 
   6   5   5      241.94      203.20     13.62 o 
   7   5   5       65.62      113.55     24.31 o 
   8   5   5       33.05       19.53      9.81 o 
   9   5   5     2441.80     2662.62    162.20 o 
  10   5   5      248.35      313.89     29.99 o 
  11   5   5      256.97      277.50     44.63 o 
  12   5   5      604.84      604.15     50.49 o 
  13   5   5      183.16      157.40     29.59 o 
  14   5   5       36.19      -13.38     45.04 o 
  15   5   5       25.61       16.06     51.96 o 
 -16   6   5       21.51       25.83     33.31 o 
 -15   6   5        6.95       -2.62     19.54 o 
 -14   6   5       17.90        5.47     18.87 o 
 -13   6   5      437.05      449.79     40.29 o 
 -12   6   5      470.44      457.55     35.16 o 
 -11   6   5       66.65       47.48     17.49 o 
 -10   6   5      144.60      156.54     19.99 o 
  -9   6   5      342.80      366.23     28.45 o 
  -8   6   5        7.84       -4.34     11.58 o 
  -7   6   5     1246.03     1261.02     54.40 o 
  -6   6   5     4574.58     4685.76    149.34 o 
  -5   6   5      969.02     1007.67     38.38 o 
  -4   6   5      279.93      260.28     29.11 o 
  -3   6   5     1704.87     1707.91     57.72 o 
  -2   6   5       77.86       79.80     10.78 o 
  -1   6   5      118.49      103.30     35.93 o 
   0   6   5      148.52      137.58     12.14 o 
   1   6   5     1496.19     1502.24     58.49 o 
   2   6   5     1242.84     1112.53     45.32 o 
   3   6   5      318.93      307.74     28.25 o 
   4   6   5        7.34       -2.50      8.03 o 
   5   6   5        3.25       25.97      8.08 o 
   6   6   5        2.92       -8.26      8.26 o 
   7   6   5     3953.92     3780.89    123.14 o 
   8   6   5      942.11      866.24     35.97 o 
   9   6   5       21.74       10.75     10.33 o 
  10   6   5      132.16      160.35     39.79 o 
  11   6   5      162.58      126.94     25.63 o 
  12   6   5      215.75      211.71     31.51 o 
  13   6   5      247.88      288.84     36.66 o 
  14   6   5       32.55       72.60     28.03 o 
  15   6   5        8.30      -40.63     52.34 o 
 -15   7   5      339.32      357.90     68.86 o 
 -14   7   5      105.51      103.80     23.45 o 
 -13   7   5        0.98        2.84     18.13 o 
 -12   7   5       13.52        8.36     18.07 o 
 -11   7   5       11.09       18.66     16.75 o 
 -10   7   5     2014.24     2159.32     90.75 o 
  -9   7   5     1989.40     2011.99     72.90 o 
  -8   7   5      268.50      306.77     26.57 o 
  -7   7   5      722.87      739.55     61.11 o 
  -6   7   5      679.33      697.47     51.67 o 
  -5   7   5      331.61      266.24     48.45 o 
  -4   7   5     4264.35     4272.04    172.84 o 
  -3   7   5     1535.59     1522.47     52.92 o 
  -2   7   5     1988.51     1922.25     83.16 o 
  -1   7   5     6111.70     5963.81    520.77 o 
   0   7   5     1881.62     1919.57    124.10 o 
   1   7   5      817.59      827.84     70.49 o 
   2   7   5     1223.59     1081.32     89.16 o 
   3   7   5     1399.92     1333.74     72.77 o 
   4   7   5     2907.56     2779.76    131.10 o 
   5   7   5     3332.11     3269.37    151.80 o 
   6   7   5      203.94      198.42     15.72 o 
   7   7   5      266.66      412.55     25.67 o 
   8   7   5      207.71      141.10     37.33 o 
   9   7   5     1254.25     1306.38     92.95 o 
  10   7   5     1232.03     1290.13     93.52 o 
  11   7   5      712.37      848.50     62.30 o 
  12   7   5      173.91      185.15     30.85 o 
  13   7   5      163.03      153.08     30.91 o 
  14   7   5       67.50       65.43     28.93 o 
 -14   8   5       53.64       41.27     24.04 o 
 -13   8   5       28.71        4.51     21.08 o 
 -12   8   5       79.07       49.12     21.76 o 
 -11   8   5       41.23       45.96     16.45 o 
 -10   8   5        4.28       10.36     14.57 o 
  -9   8   5       70.62       54.98     22.43 o 
  -8   8   5      181.43      185.23     18.42 o 
  -7   8   5      476.99      515.56     28.57 o 
  -6   8   5       35.13       48.12     12.48 o 
  -5   8   5        4.01       22.85     13.15 o 
  -4   8   5     1083.11     1176.10     99.36 o 
  -3   8   5     2233.88     2109.83     81.75 o 
  -2   8   5      425.77      452.12     26.70 o 
  -1   8   5      255.70      189.30     48.92 o 
   0   8   5       55.60       34.33     12.75 o 
   1   8   5       36.64       29.76     11.65 o 
   2   8   5     1274.17     1357.86     90.20 o 
   3   8   5      297.87      278.47     27.31 o 
   4   8   5      973.92      962.44     60.25 o 
   5   8   5      252.95      156.95     35.34 o 
   6   8   5       88.65       83.98     13.40 o 
   7   8   5      140.90       97.85     17.42 o 
   8   8   5      371.20      378.82     37.89 o 
   9   8   5       77.33       41.85     27.95 o 
  10   8   5      155.60      127.29     25.94 o 
  11   8   5       14.09       -4.55     19.64 o 
  12   8   5        1.75       25.39     37.36 o 
  13   8   5       71.69       67.68     39.41 o 
  14   8   5      107.15       85.07     38.67 o 
 -14   9   5       29.01       62.45     51.81 o 
 -13   9   5       25.84       37.14     24.21 o 
 -12   9   5        4.30       14.98     21.18 o 
 -11   9   5      118.92      139.57     24.81 o 
 -10   9   5       50.11       61.68     24.94 o 
  -9   9   5      248.99      270.29     26.28 o 
  -8   9   5      510.79      589.01     37.10 o 
  -7   9   5      125.38      105.64     18.49 o 
  -6   9   5      146.78      183.27     21.80 o 
  -5   9   5      214.53      165.72     37.82 o 
  -4   9   5     1573.61     1703.93     78.33 o 
  -3   9   5        8.46       18.43     12.61 o 
  -2   9   5     1098.83     1117.93     49.39 o 
  -1   9   5      714.81      752.74     37.13 o 
   0   9   5       36.33       38.15     11.15 o 
   1   9   5      175.48      156.85     21.16 o 
   2   9   5      304.35      319.65     24.86 o 
   3   9   5     1749.27     1870.03     95.27 o 
   4   9   5     2023.57     1994.52    100.85 o 
   5   9   5     1027.14     1029.17     61.40 o 
   6   9   5      779.61      725.68     33.24 o 
   7   9   5       36.90       32.20     20.01 o 
   8   9   5      116.10      140.60     42.41 o 
   9   9   5      202.73      251.52     31.49 o 
  10   9   5      102.53      107.68     26.42 o 
  11   9   5      137.16      154.88     29.48 o 
  12   9   5       95.22      129.55     30.12 o 
  13   9   5       69.95       50.92     35.03 o 
 -12  10   5      122.54      139.96     46.94 o 
 -11  10   5       49.14       88.25     29.30 o 
 -10  10   5       47.51       68.05     31.15 o 
  -9  10   5       22.81       45.28     26.53 o 
  -8  10   5       98.83       84.50     25.32 o 
  -7  10   5      602.88      675.41     48.86 o 
  -6  10   5      408.16      387.21     30.48 o 
  -5  10   5      470.95      489.70     35.30 o 
  -4  10   5     1076.49     1441.35     76.32 o 
  -3  10   5      420.47      383.59     27.51 o 
  -2  10   5       39.72       49.95     14.73 o 
  -1  10   5      519.47      520.49     42.44 o 
   0  10   5       46.23       58.46     14.47 o 
   1  10   5      575.13      602.10     44.12 o 
   2  10   5     1971.17     1751.55    123.29 o 
   3  10   5      456.91      547.67     96.57 o 
   4  10   5       14.52        5.46     18.82 o 
   5  10   5       72.98       81.64     23.21 o 
   6  10   5      145.74       86.60     36.53 o 
   7  10   5      468.33      462.95     53.81 o 
   8  10   5      510.46      421.57     40.83 o 
   9  10   5      149.23      134.30     27.48 o 
  10  10   5       27.34       38.03     23.60 o 
  11  10   5       24.03       50.23     26.02 o 
  12  10   5        1.04       -1.78     27.15 o 
 -11  11   5        0.08       13.11     27.88 o 
 -10  11   5       34.03       74.71     29.17 o 
  -9  11   5        6.82        3.85     24.36 o 
  -8  11   5       13.71       30.99     27.15 o 
  -7  11   5        0.15       -3.63     23.32 o 
  -6  11   5       80.08       78.85     25.32 o 
  -5  11   5       68.98       63.60     23.84 o 
  -4  11   5        4.30       25.83     21.42 o 
  -3  11   5       38.97       19.57     20.57 o 
  -2  11   5        9.22       -4.00     14.40 o 
  -1  11   5       23.83       28.20     15.35 o 
   0  11   5        9.26      -12.03     13.77 o 
   1  11   5       39.23       61.04     36.72 o 
   2  11   5        4.60       -3.12     19.14 o 
   3  11   5       25.17       50.31     21.67 o 
   4  11   5       59.81       48.92     21.74 o 
   5  11   5       48.52       19.55     21.29 o 
   6  11   5       16.97       17.11     20.65 o 
   7  11   5        5.56       -8.16     20.70 o 
   8  11   5       45.94       19.47     22.90 o 
   9  11   5        1.84      -11.02     22.41 o 
  10  11   5        6.66       22.21     25.25 o 
  11  11   5       30.33       17.72     27.38 o 
 -10  12   5       77.15       64.51     49.90 o 
  -9  12   5        0.95      -23.61     24.93 o 
  -8  12   5        0.05        5.15     24.84 o 
  -7  12   5       20.97        9.62     23.59 o 
  -6  12   5      371.62      461.57     43.75 o 
  -5  12   5      211.16      264.12     33.36 o 
  -4  12   5       28.77       16.86     23.45 o 
  -3  12   5       43.07       47.38     23.83 o 
  -2  12   5       34.31       34.61     22.68 o 
  -1  12   5        0.19        6.65     20.64 o 
   0  12   5      495.35      569.00     65.44 o 
   1  12   5      598.46      607.51     66.33 o 
   2  12   5      287.56      305.06     63.44 o 
   3  12   5       86.79       91.61     38.63 o 
   4  12   5       16.72       19.46     22.32 o 
   5  12   5      100.05       87.46     25.57 o 
   6  12   5      205.19      238.98     32.20 o 
   7  12   5       97.08      108.58     27.57 o 
   8  12   5       24.30       45.65     25.76 o 
   9  12   5       39.91       41.76     26.53 o 
  -8  13   5       61.58      161.05     44.93 o 
  -7  13   5        5.09       -0.14     27.25 o 
  -6  13   5        4.52        6.66     25.80 o 
  -5  13   5        1.41       -9.65     23.91 o 
  -4  13   5       12.88      -12.83     24.24 o 
  -3  13   5      197.64      187.10     31.67 o 
  -2  13   5      334.21      294.01     34.69 o 
  -1  13   5       67.88       16.91     36.05 o 
   0  13   5        9.76        4.05     32.54 o 
   1  13   5       18.04        6.44     32.94 o 
   2  13   5        0.81        1.92     32.70 o 
   3  13   5       63.99       67.30     36.36 o 
   4  13   5      194.17      146.19     39.03 o 
   5  13   5       14.12        2.17     29.39 o 
   6  13   5        5.66        7.45     32.09 o 
   7  13   5       15.72       12.35     43.10 o 
   8  13   5       13.19       19.84     46.06 o 
  -6  14   5       50.63      102.45     43.23 o 
  -5  14   5        1.22       23.00     36.90 o 
  -4  14   5        7.99        5.43     27.20 o 
  -3  14   5        3.22      -36.41     36.41 o 
  -2  14   5       59.63        8.21     39.50 o 
  -1  14   5        2.76       38.55     39.94 o 
   0  14   5        2.26       -1.10     37.63 o 
   1  14   5       30.56       58.73     40.09 o 
   2  14   5       23.56      -34.87     34.87 o 
   3  14   5        2.83      -32.30     33.15 o 
 -16   0   6      826.11      796.95     60.45 o 
 -15   0   6       89.62       73.47     24.74 o 
 -14   0   6     1165.39     1192.92     72.57 o 
 -13   0   6      208.79      254.69     31.31 o 
 -12   0   6       67.72       55.10     19.66 o 
 -11   0   6     3295.86     3101.45    149.05 o 
 -10   0   6     4152.65     3802.77    177.52 o 
  -9   0   6      168.82      116.12     24.21 o 
  -8   0   6       30.20       13.79     11.08 o 
  -7   0   6      959.74     1055.55     55.35 o 
  -6   0   6     7831.12     7676.47    335.32 o 
  -5   0   6    18135.34    17866.31    770.19 o 
  -4   0   6    34776.74    34901.63   1498.13 o 
  -3   0   6      819.55      816.55     40.95 o 
  -2   0   6     2098.32     2220.49    150.09 o 
  -1   0   6     7995.12     8122.22    526.80 o 
   0   0   6     7659.50     7979.87    285.68 o 
   1   0   6    15032.27    14903.43    606.80 o 
   2   0   6    14256.92    15014.82    521.48 o 
   3   0   6    15291.31    15044.30    888.45 o 
   4   0   6     9062.37     9705.40    296.12 o 
   5   0   6     2663.50     2683.77     85.14 o 
   6   0   6     4925.89     4645.75    145.30 o 
   7   0   6     8148.45     8277.69    264.71 o 
   8   0   6     3158.33     3253.56    114.48 o 
   9   0   6     4767.91     4945.04    205.00 o 
  10   0   6     3502.04     3598.13    158.99 o 
  11   0   6        0.59       12.55     23.29 o 
  12   0   6     1118.50     1101.01     83.69 o 
  13   0   6      285.35      221.95     37.31 o 
  14   0   6      594.39      652.11     59.37 o 
  15   0   6      738.27      788.56     68.40 o 
  16   0   6       38.60       22.52     35.43 o 
  17   0   6       18.96      -35.67     48.36 o 
 -16   1   6       69.82      117.43     23.61 o 
 -15   1   6        7.77       -2.82     16.40 o 
 -14   1   6       26.86       32.18     17.42 o 
 -13   1   6        9.53       12.63     14.94 o 
 -12   1   6      222.61      199.58     25.08 o 
 -11   1   6      928.46      965.99     41.96 o 
 -10   1   6      129.71      154.28     15.33 o 
  -9   1   6      377.71      360.03     37.43 o 
  -8   1   6     1989.90     1927.15     74.52 o 
  -7   1   6      971.80      878.96     34.09 o 
  -6   1   6        5.78        7.48      6.69 o 
  -5   1   6      842.52      859.75     45.48 o 
  -4   1   6     1424.96     1509.06     59.30 o 
  -3   1   6     3703.93     3492.79    143.13 o 
  -2   1   6     2264.25     2363.87    103.81 o 
  -1   1   6      950.05      910.85     41.54 o 
   0   1   6      136.03      130.03     12.28 o 
   1   1   6       16.66       13.56      3.15 o 
   2   1   6     1610.60     1676.21     41.52 o 
   3   1   6     9873.79    10224.07    239.23 o 
   4   1   6    16830.89    17819.09    413.06 o 
   5   1   6     1967.39     1927.92     45.84 o 
   6   1   6     5155.84     5460.61    131.33 o 
   7   1   6     1121.50     1229.45     35.99 o 
   8   1   6       84.15       66.23      8.92 o 
   9   1   6      738.10      720.13     30.49 o 
  10   1   6      118.12      125.70     18.96 o 
  11   1   6      442.24      421.33     30.64 o 
  12   1   6      329.62      319.17     28.01 o 
  13   1   6       96.33       51.31     20.45 o 
  14   1   6      252.08      254.30     30.93 o 
  15   1   6      107.12       58.01     24.84 o 
  16   1   6       93.44       65.02     39.99 o 
 -16   2   6      139.18      150.39     24.76 o 
 -15   2   6       34.24       46.46     19.06 o 
 -14   2   6      357.46      415.12     33.32 o 
 -13   2   6      235.40      219.82     23.60 o 
 -12   2   6      554.52      505.07     53.74 o 
 -11   2   6      836.22      787.71     42.41 o 
 -10   2   6     1165.93     1136.95     52.68 o 
  -9   2   6      913.44      850.45     49.34 o 
  -8   2   6      194.66      189.77     17.39 o 
  -7   2   6      562.05      414.04     29.83 o 
  -6   2   6     1192.45     1065.74     88.02 o 
  -5   2   6     1736.61     1499.15     60.32 o 
  -4   2   6     3024.56     2809.73    105.88 o 
  -3   2   6    13348.20    13213.86    365.79 o 
  -2   2   6     3483.82     3590.65    101.45 o 
  -1   2   6    13839.91    14663.20    366.51 o 
   0   2   6     6251.33     6165.54    155.02 o 
   1   2   6     4485.15     4323.55    109.36 o 
   2   2   6     9891.35    10008.63    234.86 o 
   3   2   6     4448.23     4718.08    115.37 o 
   4   2   6      352.24      312.45     30.91 o 
   5   2   6      187.95      168.26      9.71 o 
   6   2   6     1976.34     1917.88     51.94 o 
   7   2   6     3404.15     3448.97     88.16 o 
   8   2   6     4045.97     4059.47    104.08 o 
   9   2   6     2595.82     2559.21     76.17 o 
  10   2   6      492.54      504.81     30.09 o 
  11   2   6        1.38      -11.39     15.15 o 
  12   2   6     1598.03     1566.68     64.14 o 
  13   2   6     1056.73     1046.33     61.15 o 
  14   2   6      373.00      322.00     39.01 o 
  15   2   6      343.72      339.06     51.53 o 
  16   2   6       63.79       24.96     49.75 o 
 -16   3   6      378.06      518.41     62.56 o 
 -15   3   6      693.16      709.35     44.42 o 
 -14   3   6      372.97      402.55     33.32 o 
 -13   3   6      363.48      382.24     31.78 o 
 -12   3   6       27.12       21.33     15.80 o 
 -11   3   6       95.86       99.74     17.37 o 
 -10   3   6      571.57      498.80     31.49 o 
  -9   3   6     1321.68     1358.85     59.55 o 
  -8   3   6     3041.31     3125.69    124.69 o 
  -7   3   6     2481.08     2404.44     94.34 o 
  -6   3   6      244.73      225.32     30.10 o 
  -5   3   6      239.58      228.34     34.07 o 
  -4   3   6     8468.84     8117.05    294.17 o 
  -3   3   6    11225.05    11032.17    397.76 o 
  -2   3   6    18672.52    18928.83    470.41 o 
  -1   3   6     4756.51     4708.71    132.23 o 
   0   3   6     7547.69     8170.05    292.65 o 
   1   3   6      930.84     1092.09     56.11 o 
   2   3   6     3678.13     3764.19    112.03 o 
   3   3   6    13378.62    13597.29    322.02 o 
   4   3   6    11733.10    11926.05    282.30 o 
   5   3   6     8408.70     8303.90    199.79 o 
   6   3   6     5262.06     5107.18    127.09 o 
   7   3   6     1371.49     1341.29     39.63 o 
   8   3   6       24.59       22.01      7.56 o 
   9   3   6     2056.31     2079.54     58.68 o 
  10   3   6     3981.76     3960.72    112.91 o 
  11   3   6     2841.71     3003.32    112.19 o 
  12   3   6     1893.02     2019.35     91.23 o 
  13   3   6      316.05      328.49     38.18 o 
  14   3   6        3.51       -2.95     31.26 o 
  15   3   6       31.23        3.74     48.21 o 
  16   3   6      237.76      182.65     65.39 o 
 -16   4   6        1.06      -10.83     23.80 o 
 -15   4   6      113.93      106.83     22.90 o 
 -14   4   6      134.82      113.08     23.16 o 
 -13   4   6       14.05      -14.88     14.88 o 
 -12   4   6        4.92       11.36     16.49 o 
 -11   4   6      273.02      250.62     30.03 o 
 -10   4   6       70.41       56.69     14.79 o 
  -9   4   6      698.87      604.96     43.81 o 
  -8   4   6       33.61       42.34     11.69 o 
  -7   4   6        5.16        9.44      9.20 o 
  -6   4   6        1.39        6.75      8.32 o 
  -5   4   6     1770.07     1957.39     93.59 o 
  -4   4   6      896.43      883.75     49.89 o 
  -3   4   6     7416.00     7756.52    239.10 o 
  -2   4   6      125.09      132.61     20.74 o 
  -1   4   6     3874.25     4159.65    107.51 o 
   0   4   6     3845.23     4067.31    120.48 o 
   1   4   6     4066.95     4411.29    126.45 o 
   2   4   6      410.16      497.78     20.59 o 
   3   4   6        0.40       10.87      7.33 o 
   4   4   6       29.92       32.16      6.99 o 
   5   4   6        0.12        1.27      5.93 o 
   6   4   6      834.98      769.53     28.27 o 
   7   4   6       48.05       70.01     16.51 o 
   8   4   6       32.14       41.01     10.17 o 
   9   4   6       21.53       10.05     10.27 o 
  10   4   6        9.11        1.72     11.37 o 
  11   4   6        2.63      -12.48     12.48 o 
  12   4   6        0.05       -0.98     16.55 o 
  13   4   6       21.27      -10.13     42.63 o 
  14   4   6       22.75      -25.47     45.07 o 
  15   4   6       47.97       17.99     50.93 o 
 -16   5   6       93.69      113.46     38.64 o 
 -15   5   6      552.25      584.86     42.01 o 
 -14   5   6      492.96      527.87     38.58 o 
 -13   5   6        0.46       11.34     16.54 o 
 -12   5   6       81.78      104.63     20.06 o 
 -11   5   6       23.85       46.65     17.04 o 
 -10   5   6     1110.63     1210.76     56.44 o 
  -9   5   6      940.62     1013.02     50.03 o 
  -8   5   6      522.59      501.00     30.37 o 
  -7   5   6     1251.46     1278.77     62.01 o 
  -6   5   6      747.11      757.04     59.09 o 
  -5   5   6        8.23       10.14      7.56 o 
  -4   5   6     5197.91     5089.89    159.69 o 
  -3   5   6     5770.59     5826.61    295.85 o 
  -2   5   6     3742.90     3722.96    138.19 o 
  -1   5   6     7326.36     7372.96    227.37 o 
   0   5   6     2435.98     2378.33     71.48 o 
   1   5   6     3581.16     3729.30    107.45 o 
   2   5   6     2813.95     2778.67     83.28 o 
   3   5   6     5574.43     5800.82    164.99 o 
   4   5   6     5634.65     5709.27    188.35 o 
   5   5   6     6057.15     6186.32    165.41 o 
   6   5   6     3213.60     3169.42     90.23 o 
   7   5   6      200.08      254.85     20.40 o 
   8   5   6      183.96      182.07     15.95 o 
   9   5   6     1417.66     1457.83     50.05 o 
  10   5   6     4696.86     4694.87    132.03 o 
  11   5   6     3614.66     3779.18    128.08 o 
  12   5   6       57.94       68.35     23.79 o 
  13   5   6      134.21      166.41     56.38 o 
  14   5   6      193.23      222.71     64.63 o 
  15   5   6      229.95      181.68     66.99 o 
 -16   6   6       41.52        7.62     34.62 o 
 -15   6   6       49.68       61.33     21.90 o 
 -14   6   6      128.56      108.37     23.08 o 
 -13   6   6       84.05      137.18     30.21 o 
 -12   6   6      788.58      847.56     56.50 o 
 -11   6   6      846.31      890.58     47.83 o 
 -10   6   6       59.46      137.03     29.13 o 
  -9   6   6       55.09      101.99     20.35 o 
  -8   6   6       17.54       21.47     12.89 o 
  -7   6   6     1088.57     1078.00     65.20 o 
  -6   6   6     1463.63     1419.54     51.67 o 
  -5   6   6      449.67      398.37     37.37 o 
  -4   6   6     1526.31     1554.61    109.43 o 
  -3   6   6      545.65      511.10     43.11 o 
  -2   6   6        1.22       21.36      8.90 o 
  -1   6   6      295.12      253.80     28.82 o 
   0   6   6     1026.58      932.29     62.37 o 
   1   6   6     7494.10     7724.63    271.57 o 
   2   6   6     5239.80     5178.49    184.33 o 
   3   6   6     1384.78     1490.94    108.28 o 
   4   6   6      184.36      184.07     24.18 o 
   5   6   6       24.61       38.20      9.64 o 
   6   6   6        3.09        2.37      8.95 o 
   7   6   6     6854.40     6663.80    209.48 o 
   8   6   6     3430.85     3373.35    109.48 o 
   9   6   6      525.27      546.65     28.16 o 
  10   6   6      200.15      177.48     18.53 o 
  11   6   6      242.35      241.32     52.05 o 
  12   6   6       63.62       75.92     25.33 o 
  13   6   6      495.75      598.55     74.47 o 
  14   6   6      253.35      262.76     68.64 o 
 -15   7   6       16.15        7.63     27.98 o 
 -14   7   6       57.38      101.93     23.87 o 
 -13   7   6        2.56        1.50     18.45 o 
 -12   7   6       14.21      -14.94     17.43 o 
 -11   7   6        0.08        0.60     16.76 o 
 -10   7   6       21.70       44.41     17.40 o 
  -9   7   6       19.98       16.89     13.28 o 
  -8   7   6      288.34      235.84     19.17 o 
  -7   7   6      791.07      809.35     35.97 o 
  -6   7   6      275.01      313.11     29.65 o 
  -5   7   6      139.25       88.54     19.69 o 
  -4   7   6       62.93       62.70     12.28 o 
  -3   7   6       85.11       77.26     12.33 o 
  -2   7   6      768.55      709.30     66.25 o 
  -1   7   6      151.94      186.65     26.39 o 
   0   7   6        6.55       -2.64      9.03 o 
   1   7   6       96.55       85.17     12.03 o 
   2   7   6      224.71      229.38     17.57 o 
   3   7   6        7.24        6.96     13.64 o 
   4   7   6      333.67      318.14     30.44 o 
   5   7   6      271.35      311.16     30.74 o 
   6   7   6      288.87      251.92     36.45 o 
   7   7   6      194.76      202.06     16.76 o 
   8   7   6        3.46      -11.50     11.50 o 
   9   7   6       26.51        7.56     12.19 o 
  10   7   6      422.39      419.81     40.50 o 
  11   7   6       39.18       30.01     21.55 o 
  12   7   6       54.86       41.13     24.82 o 
  13   7   6       36.25       74.76     27.82 o 
  14   7   6       12.14        3.20     52.32 o 
 -14   8   6       30.29       36.57     32.23 o 
 -13   8   6      232.20      282.38     26.53 o 
 -12   8   6      319.76      352.96     28.27 o 
 -11   8   6      235.09      270.12     23.66 o 
 -10   8   6      328.33      323.34     41.96 o 
  -9   8   6      258.03      259.20     35.49 o 
  -8   8   6        7.62       14.78     13.43 o 
  -7   8   6      492.47      455.99     51.70 o 
  -6   8   6     1615.72     1639.78     68.52 o 
  -5   8   6      861.42      886.20     42.84 o 
  -4   8   6      682.10      722.54     36.68 o 
  -3   8   6     1588.66     1572.61     64.22 o 
  -2   8   6      198.12      179.47     29.44 o 
  -1   8   6     1644.65     1810.27    265.13 o 
   0   8   6      403.47      440.98     26.26 o 
   1   8   6     2181.47     2172.79     83.70 o 
   2   8   6     4394.75     4244.53    336.80 o 
   3   8   6      604.59      687.54    112.39 o 
   4   8   6       19.65       19.79     16.12 o 
   5   8   6        3.51       49.46     17.86 o 
   6   8   6      567.04      601.16     35.59 o 
   7   8   6     2104.47     1917.00     68.26 o 
   8   8   6     1058.32     1077.15     43.35 o 
   9   8   6       50.20       75.72     23.10 o 
  10   8   6        1.32        9.35     20.07 o 
  11   8   6       28.17       24.05     21.72 o 
  12   8   6      101.22      147.60     29.90 o 
  13   8   6      301.82      382.43     70.97 o 
  14   8   6      128.17      241.90     48.14 o 
 -13   9   6        2.06       77.34     46.57 o 
 -12   9   6        6.39       22.25     25.87 o 
 -11   9   6       12.15       -2.37     23.14 o 
 -10   9   6      431.37      480.32     36.25 o 
  -9   9   6      332.54      399.16     40.56 o 
  -8   9   6        0.81       -6.24     15.77 o 
  -7   9   6        8.76       18.91     15.63 o 
  -6   9   6       17.83       35.98     15.80 o 
  -5   9   6       93.26       90.14     32.96 o 
  -4   9   6     1076.18     1002.65     46.76 o 
  -3   9   6       18.57       21.92     21.65 o 
  -2   9   6       19.15        1.28     11.99 o 
  -1   9   6      341.12      240.35     36.66 o 
   0   9   6      407.79      365.74     25.49 o 
   1   9   6       21.88       20.66     18.82 o 
   2   9   6      533.91      510.34     95.63 o 
   3   9   6      176.90      154.72     35.80 o 
   4   9   6     1068.37     1016.27     61.27 o 
   5   9   6     1870.93     1776.47     92.25 o 
   6   9   6      145.08       88.58     14.94 o 
   7   9   6        3.26        7.25     12.38 o 
   8   9   6        4.06        5.12     19.45 o 
   9   9   6       17.71       28.08     21.23 o 
  10   9   6      159.41      166.93     29.20 o 
  11   9   6       89.42       90.22     33.28 o 
  12   9   6       40.19       44.76     27.19 o 
  13   9   6        7.79       42.76     36.54 o 
 -12  10   6       29.69       27.04     27.81 o 
 -11  10   6       79.16      106.59     30.82 o 
 -10  10   6      283.16      308.09     37.43 o 
  -9  10   6        6.13        8.03     23.60 o 
  -8  10   6        1.80       -6.55     22.06 o 
  -7  10   6        0.11      -12.62     15.65 o 
  -6  10   6      405.49      497.12     33.93 o 
  -5  10   6      269.91      356.63     28.72 o 
  -4  10   6      259.77      238.00     31.07 o 
  -3  10   6      322.94      365.61     32.10 o 
  -2  10   6      525.47      546.35     32.53 o 
  -1  10   6      152.47      153.33     18.46 o 
   0  10   6      101.43      106.24     22.09 o 
   1  10   6       40.23       24.25     18.41 o 
   2  10   6       51.58       54.81     20.48 o 
   3  10   6       11.97       22.47     20.14 o 
   4  10   6      584.23      521.68     53.61 o 
   5  10   6        1.27        6.24     19.12 o 
   6  10   6      219.80      201.71     28.64 o 
   7  10   6       51.66       65.91     23.00 o 
   8  10   6        7.39       -1.85     20.62 o 
   9  10   6      125.77      147.53     28.14 o 
  10  10   6        5.55        6.68     22.98 o 
  11  10   6       34.50       49.40     29.72 o 
  12  10   6       51.09      102.25     38.63 o 
 -11  11   6      111.34      130.65     51.89 o 
 -10  11   6      123.60      170.69     33.37 o 
  -9  11   6      140.45      176.29     32.22 o 
  -8  11   6      196.57      217.77     47.41 o 
  -7  11   6       30.11       21.55     31.80 o 
  -6  11   6        5.66        7.24     22.17 o 
  -5  11   6       75.77       84.32     24.85 o 
  -4  11   6      198.11      215.37     23.41 o 
  -3  11   6      398.39      386.03     29.95 o 
  -2  11   6      599.92      647.92     44.89 o 
  -1  11   6      145.97      134.72     24.87 o 
   0  11   6       98.10       78.01     22.00 o 
   1  11   6        6.06       39.51     20.43 o 
   2  11   6       37.05       34.94     20.91 o 
   3  11   6      552.74      575.76     46.50 o 
   4  11   6      944.90      923.90     59.48 o 
   5  11   6      303.22      307.49     38.20 o 
   6  11   6      260.37      241.02     47.72 o 
   7  11   6       10.55       -0.76     21.01 o 
   8  11   6       22.66       57.68     24.63 o 
   9  11   6      119.81      162.10     30.67 o 
  10  11   6      129.57      179.81     32.99 o 
  -9  12   6       34.15       61.30     29.17 o 
  -8  12   6       23.72        0.74     26.11 o 
  -7  12   6       39.06       22.22     32.67 o 
  -6  12   6        0.29       12.89     34.02 o 
  -5  12   6       48.33       51.79     25.23 o 
  -4  12   6       57.75       82.68     26.31 o 
  -3  12   6       73.75       48.30     23.95 o 
  -2  12   6       29.71       63.10     37.03 o 
  -1  12   6        4.88      -28.34     28.34 o 
   0  12   6        2.22       -2.27     22.77 o 
   1  12   6      134.41       89.54     24.82 o 
   2  12   6      190.85      152.78     28.13 o 
   3  12   6        3.71       14.22     21.33 o 
   4  12   6        1.07        5.27     22.05 o 
   5  12   6        0.59       -7.09     21.00 o 
   6  12   6        0.18        1.58     22.35 o 
   7  12   6       59.51       47.47     23.79 o 
   8  12   6       10.49       22.50     24.63 o 
   9  12   6        0.16      -11.75     42.12 o 
  -7  13   6       21.83       30.62     28.68 o 
  -6  13   6        7.97      -10.41     54.01 o 
  -5  13   6       17.89       18.29     50.66 o 
  -4  13   6        4.20      -23.49     24.55 o 
  -3  13   6      103.35       56.94     40.89 o 
  -2  13   6      183.18      285.74     51.87 o 
  -1  13   6       37.18       63.33     38.98 o 
   0  13   6       10.50      -19.03     33.22 o 
   1  13   6        1.07      -28.05     32.64 o 
   2  13   6        1.55      -15.60     31.65 o 
   3  13   6       60.04       76.76     37.23 o 
   4  13   6       26.08       19.19     33.83 o 
   5  13   6        4.77      -11.16     23.62 o 
   6  13   6       23.13       35.38     26.03 o 
   7  13   6        2.73       13.08     42.63 o 
  -2  14   6        0.50       11.19     40.10 o 
  -1  14   6       22.26       21.98     41.29 o 
   0  14   6       92.91       72.10     42.94 o 
   1  14   6       75.00       66.52     41.73 o 
 -16   1   7      577.94      688.97     45.57 o 
 -15   1   7      435.69      485.53     36.30 o 
 -14   1   7      338.87      343.73     30.87 o 
 -13   1   7      464.90      456.70     33.52 o 
 -12   1   7      334.97      331.43     28.17 o 
 -11   1   7     2006.32     1900.25     81.62 o 
 -10   1   7     2466.06     2439.47    132.09 o 
  -9   1   7     4491.86     4321.71    164.73 o 
  -8   1   7     6416.39     6190.61    229.95 o 
  -7   1   7     1966.63     1888.62     76.09 o 
  -6   1   7       39.53       55.42     11.49 o 
  -5   1   7      301.00      326.63     19.43 o 
  -4   1   7     1984.25     1906.01     73.87 o 
  -3   1   7    15035.66    14776.50    595.92 o 
  -2   1   7    25245.39    25527.29    692.49 o 
  -1   1   7     5037.59     5178.26    188.89 o 
   0   1   7     6909.16     7296.66    200.27 o 
   1   1   7      283.42      295.81     20.20 o 
   2   1   7     4023.64     4337.81    140.45 o 
   3   1   7     9606.78     9447.96    221.26 o 
   4   1   7     7688.66     7409.35    174.30 o 
   5   1   7     2270.55     2145.36     53.26 o 
   6   1   7     4544.51     4564.34    122.30 o 
   7   1   7     1881.30     1976.86     59.05 o 
   8   1   7       21.28        5.65      8.10 o 
   9   1   7     1539.13     1463.23     56.67 o 
  10   1   7     2652.50     2615.04     88.17 o 
  11   1   7     2212.25     2169.87     78.71 o 
  12   1   7     1451.22     1458.27     61.04 o 
  13   1   7      971.26      990.54     50.85 o 
  14   1   7        0.28      -15.02     24.64 o 
  15   1   7      350.88      273.16     39.69 o 
  16   1   7      365.93      314.27     53.01 o 
 -16   2   7       57.57      101.51     23.98 o 
 -15   2   7      145.22      131.25     23.08 o 
 -14   2   7      508.10      570.25     38.61 o 
 -13   2   7      378.94      479.02     34.37 o 
 -12   2   7     1055.63      948.46     48.96 o 
 -11   2   7     3073.65     2894.04    116.52 o 
 -10   2   7      607.68      620.58     43.51 o 
  -9   2   7      671.75      589.34     41.49 o 
  -8   2   7       56.37       34.52     13.54 o 
  -7   2   7      151.41      137.81     13.82 o 
  -6   2   7     2475.41     2323.95     90.76 o 
  -5   2   7     8983.67     8634.09    313.72 o 
  -4   2   7     6079.52     5951.60    166.17 o 
  -3   2   7      112.37      113.22      9.98 o 
  -2   2   7     3018.13     3221.58    166.23 o 
  -1   2   7      536.91      655.60     24.41 o 
   0   2   7     7181.01     7197.99    181.02 o 
   1   2   7     6019.93     5748.45    161.56 o 
   2   2   7     3233.30     3115.88     75.20 o 
   3   2   7     3012.72     3029.64     78.19 o 
   4   2   7     3033.71     3126.44     79.19 o 
   5   2   7      363.65      356.72     14.43 o 
   6   2   7     1922.24     1835.85     50.46 o 
   7   2   7      791.16      808.39     27.06 o 
   8   2   7      847.18      852.25     29.16 o 
   9   2   7     1793.18     1760.21     57.46 o 
  10   2   7      348.34      351.31     32.47 o 
  11   2   7      213.51      223.07     29.55 o 
  12   2   7     1014.87      979.93     57.73 o 
  13   2   7      282.47      222.44     33.57 o 
  14   2   7      751.37      710.02     53.51 o 
  15   2   7      930.74     1020.80     91.83 o 
  16   2   7       52.49       -2.36     40.22 o 
 -16   3   7       58.03       74.78     23.24 o 
 -15   3   7      194.96      229.96     27.25 o 
 -14   3   7      105.68       81.53     20.36 o 
 -13   3   7       29.95       27.30     16.63 o 
 -12   3   7       23.89       30.61     15.81 o 
 -11   3   7      113.72      101.61     17.88 o 
 -10   3   7      394.48      312.37     25.55 o 
  -9   3   7      113.48       86.41     14.90 o 
  -8   3   7      436.00      402.73     27.59 o 
  -7   3   7      129.39      122.91     13.67 o 
  -6   3   7       64.90       40.21      9.57 o 
  -5   3   7       46.68       55.32      9.40 o 
  -4   3   7      663.20      595.22     56.44 o 
  -3   3   7     2819.36     3014.72    108.19 o 
  -2   3   7     1003.47      965.99     27.30 o 
  -1   3   7     1938.12     1984.72     52.99 o 
   0   3   7     3390.10     3815.66    100.59 o 
   1   3   7     1694.92     1765.38     49.41 o 
   2   3   7     3060.28     3476.16    105.28 o 
   3   3   7        6.15       22.29      4.55 o 
   4   3   7      197.50      142.39      9.32 o 
   5   3   7     1309.43     1255.48     36.47 o 
   6   3   7       78.83       85.75     13.00 o 
   7   3   7      211.18      186.44     13.69 o 
   8   3   7      242.16      219.25     15.31 o 
   9   3   7      178.10      132.47     13.66 o 
  10   3   7      989.07     1006.32     44.45 o 
  11   3   7      736.31      773.84     50.37 o 
  12   3   7        2.86      -22.27     22.27 o 
  13   3   7       25.37       12.87     26.26 o 
  14   3   7      119.39       97.00     39.35 o 
  15   3   7       69.29       49.06     40.09 o 
 -16   4   7      148.76      198.82     45.16 o 
 -15   4   7        5.92        8.43     19.19 o 
 -14   4   7       48.70       69.72     20.28 o 
 -13   4   7      170.80      207.40     23.93 o 
 -12   4   7     2692.34     2601.31    106.99 o 
 -11   4   7     2605.93     2645.13    107.68 o 
 -10   4   7       80.09       95.41     16.77 o 
  -9   4   7        9.35       11.33     12.45 o 
  -8   4   7      484.17      484.48     48.05 o 
  -7   4   7     1052.63      909.04     84.01 o 
  -6   4   7     4598.64     4599.21    172.05 o 
  -5   4   7     6888.00     6756.79    247.42 o 
  -4   4   7     9910.43     9642.12    348.19 o 
  -3   4   7     6140.06     6169.97    306.77 o 
  -2   4   7      281.20      376.98     30.89 o 
  -1   4   7     2810.67     2837.53    130.80 o 
   0   4   7     2216.52     2160.69     59.53 o 
   1   4   7     7786.25     7758.74    197.85 o 
   2   4   7     4718.22     4475.26    130.01 o 
   3   4   7     1856.46     1933.71    107.35 o 
   4   4   7        6.97       49.52      8.54 o 
   5   4   7      233.53      324.35     31.93 o 
   6   4   7       51.69       60.19     12.40 o 
   7   4   7     3749.98     3656.23    102.26 o 
   8   4   7     4331.16     4334.27    121.08 o 
   9   4   7     4045.53     4052.88    114.74 o 
  10   4   7      315.09      318.37     24.27 o 
  11   4   7       86.14      114.19     18.65 o 
  12   4   7      138.92      107.86     28.63 o 
  13   4   7      777.22      678.22     66.61 o 
  14   4   7      570.17      587.34     90.63 o 
  15   4   7      311.52      376.75     76.62 o 
 -15   5   7       23.23       -1.16     18.84 o 
 -14   5   7       59.13       97.61     22.39 o 
 -13   5   7      201.51      203.10     36.87 o 
 -12   5   7       55.60       76.82     18.81 o 
 -11   5   7      518.95      516.55     35.94 o 
 -10   5   7      157.73      136.66     19.12 o 
  -9   5   7      822.75      768.59     40.93 o 
  -8   5   7      669.60      655.45     35.58 o 
  -7   5   7       18.10       13.64     10.26 o 
  -6   5   7       12.52       10.41      9.36 o 
  -5   5   7       85.07       87.82     10.29 o 
  -4   5   7      645.68      642.02     27.34 o 
  -3   5   7     1153.91     1180.16     49.66 o 
  -2   5   7     2802.14     2751.29     88.71 o 
  -1   5   7     2068.27     2110.65     58.05 o 
   0   5   7     1214.33     1290.07     56.90 o 
   1   5   7      159.35      167.87     17.28 o 
   2   5   7       31.38       47.44     14.85 o 
   3   5   7      356.05      385.88     24.72 o 
   4   5   7      384.73      361.54     18.15 o 
   5   5   7      631.26      684.87     26.83 o 
   6   5   7     2332.36     2220.02     67.56 o 
   7   5   7       81.61       71.16     11.31 o 
   8   5   7       75.21       48.38     11.39 o 
   9   5   7     1004.41     1001.99     38.28 o 
  10   5   7      836.12      854.50     39.62 o 
  11   5   7      632.66      682.87     71.08 o 
  12   5   7      236.53      209.50     55.06 o 
  13   5   7       52.03       38.92     46.96 o 
  14   5   7       55.67       19.65     51.62 o 
 -15   6   7        0.95      -18.86     24.34 o 
 -14   6   7       36.75       43.81     20.58 o 
 -13   6   7       33.93       23.81     18.30 o 
 -12   6   7      476.97      529.42     36.88 o 
 -11   6   7      337.45      398.85     32.47 o 
 -10   6   7       54.74       30.56     16.90 o 
  -9   6   7      156.47      161.26     19.86 o 
  -8   6   7        5.06       10.50     14.23 o 
  -7   6   7      104.65      102.40     13.25 o 
  -6   6   7      124.96      120.49     14.21 o 
  -5   6   7      397.18      376.29     21.14 o 
  -4   6   7     1586.27     1498.04     52.88 o 
  -3   6   7      875.15      879.51     33.96 o 
  -2   6   7      277.56      255.43     19.44 o 
  -1   6   7     1264.60     1255.16     51.19 o 
   0   6   7        8.37        6.68     10.91 o 
   1   6   7      891.82      829.09     36.27 o 
   2   6   7     5139.31     5218.78    173.07 o 
   3   6   7      170.44      187.22     17.75 o 
   4   6   7      363.91      383.95     26.59 o 
   5   6   7        3.61       22.85     10.88 o 
   6   6   7        4.76       -8.17     12.29 o 
   7   6   7      374.29      347.81     27.08 o 
   8   6   7      279.88      272.96     19.00 o 
   9   6   7      233.40      244.96     19.40 o 
  10   6   7       62.68       80.24     18.75 o 
  11   6   7        2.52       24.62     20.44 o 
  12   6   7        1.01       -4.22     39.08 o 
  13   6   7      690.73      771.05    100.54 o 
  14   6   7      206.43       98.96     59.24 o 
 -15   7   7      238.58      257.78     41.85 o 
 -14   7   7      165.80      180.94     31.61 o 
 -13   7   7       34.23       36.35     23.14 o 
 -12   7   7       11.83       22.45     17.87 o 
 -11   7   7       86.73       47.95     18.62 o 
 -10   7   7     1454.74     1600.96     62.10 o 
  -9   7   7     1659.13     1667.21     63.25 o 
  -8   7   7     1124.73     1064.36     44.47 o 
  -7   7   7      558.16      487.17     40.18 o 
  -6   7   7       82.48      216.20     38.45 o 
  -5   7   7        7.36       18.13     11.97 o 
  -4   7   7     2953.61     2970.81    205.49 o 
  -3   7   7     2023.28     1660.76     81.63 o 
  -2   7   7     1797.83     1679.74     84.89 o 
  -1   7   7     4449.81     4617.98    247.30 o 
   0   7   7     3557.45     3403.14    124.98 o 
   1   7   7      137.24      166.48     33.38 o 
   2   7   7     1272.05     1254.96    229.08 o 
   3   7   7      476.85      525.73     75.99 o 
   4   7   7     1578.44     1505.43     77.97 o 
   5   7   7     5922.65     5766.72    182.96 o 
   6   7   7     2280.96     2204.36     82.69 o 
   7   7   7       60.27       72.46     18.88 o 
   8   7   7        3.82       12.38     12.16 o 
   9   7   7      261.01      294.11     34.95 o 
  10   7   7     1975.53     2056.48    172.93 o 
  11   7   7     1172.16     1183.45    125.61 o 
  12   7   7      241.48      277.31     46.42 o 
  13   7   7      292.48      313.38     68.14 o 
 -14   8   7       12.77        0.99     28.13 o 
 -13   8   7       29.07       49.49     19.92 o 
 -12   8   7      168.21      170.84     22.99 o 
 -11   8   7        5.57       -1.99     15.84 o 
 -10   8   7       93.61       78.02     19.62 o 
  -9   8   7        0.02       15.72     16.55 o 
  -8   8   7       15.86       23.03     15.87 o 
  -7   8   7      532.84      514.82     33.41 o 
  -6   8   7      207.85      153.68     18.89 o 
  -5   8   7        8.42       -3.77     12.71 o 
  -4   8   7       18.01       22.24     12.51 o 
  -3   8   7      417.24      381.54     28.93 o 
  -2   8   7       26.35       18.21      8.75 o 
  -1   8   7       32.92       40.86     12.55 o 
   0   8   7      299.60      253.31     47.03 o 
   1   8   7        9.47      -14.16     15.48 o 
   2   8   7        0.40        3.32     15.13 o 
   3   8   7      704.25      622.95     56.06 o 
   4   8   7       34.46       18.53     16.74 o 
   5   8   7       38.05       32.97     23.97 o 
   6   8   7       78.39       75.81     13.90 o 
   7   8   7      401.92      361.27     23.78 o 
   8   8   7      295.66      296.31     31.35 o 
   9   8   7       14.79        5.24     19.78 o 
  10   8   7       51.46       41.75     21.55 o 
  11   8   7        3.68       21.70     21.88 o 
  12   8   7        5.54       26.10     24.50 o 
 -12   9   7        0.84      -24.01     24.01 o 
 -11   9   7       33.28       30.13     20.10 o 
 -10   9   7      159.96      169.95     24.05 o 
  -9   9   7      375.55      434.31     34.06 o 
  -8   9   7      662.23      653.90     39.79 o 
  -7   9   7      787.13      899.61     46.76 o 
  -6   9   7       10.00       38.02     16.20 o 
  -5   9   7      123.76      145.61     28.70 o 
  -4   9   7       47.62       44.92     15.00 o 
  -3   9   7      822.36      915.16     43.99 o 
  -2   9   7      842.12      908.98    105.11 o 
  -1   9   7      203.11      163.50     19.99 o 
   0   9   7     1048.56      986.77     82.61 o 
   1   9   7        3.05        1.93     15.90 o 
   2   9   7      363.81      329.69     53.43 o 
   3   9   7      251.94      299.90     58.01 o 
   4   9   7      828.71      817.55     52.80 o 
   5   9   7      562.36      552.91     43.23 o 
   6   9   7      343.05      353.12     37.39 o 
   7   9   7       37.62       24.79     13.44 o 
   8   9   7       17.00       14.34     19.60 o 
   9   9   7      186.77      214.73     50.40 o 
  10   9   7       61.51       33.27     22.53 o 
  11   9   7      156.02      172.47     31.04 o 
  12   9   7       99.77      152.51     33.47 o 
 -11  10   7      109.81      146.12     38.09 o 
 -10  10   7       87.46       97.43     36.20 o 
  -9  10   7        5.81       15.71     18.26 o 
  -8  10   7       17.34        4.83     16.88 o 
  -7  10   7      237.59      226.84     24.65 o 
  -6  10   7      619.38      663.91     39.48 o 
  -5  10   7      289.28      338.41     28.10 o 
  -4  10   7      375.59      452.19     47.49 o 
  -3  10   7      223.64      280.90     30.88 o 
  -2  10   7       88.64       96.27     16.96 o 
  -1  10   7       52.83       65.61     20.53 o 
   0  10   7       28.01       18.04     23.47 o 
   1  10   7      389.92      362.73     36.37 o 
   2  10   7      882.81      868.05     57.15 o 
   3  10   7      485.21      527.32     76.87 o 
   4  10   7      253.57      229.22     69.10 o 
   5  10   7        8.28       35.61     20.75 o 
   6  10   7      140.44      195.65     18.79 o 
   7  10   7      538.72      521.11     44.38 o 
   8  10   7      292.39      282.14     40.99 o 
   9  10   7      125.80      116.86     26.70 o 
  10  10   7       36.08       20.58     23.68 o 
  11  10   7        2.62       -8.35     24.45 o 
 -10  11   7       48.56       62.56     29.15 o 
  -9  11   7       42.67       66.99     29.29 o 
  -8  11   7        5.51       22.73     24.90 o 
  -7  11   7       11.61       19.04     23.56 o 
  -6  11   7       59.03       47.32     19.34 o 
  -5  11   7        1.33        0.91     16.48 o 
  -4  11   7       40.61       26.60     17.31 o 
  -3  11   7       64.10      103.17     19.39 o 
  -2  11   7       31.01       33.20     20.68 o 
  -1  11   7       12.78      -13.03     24.42 o 
   0  11   7       44.85       13.60     19.64 o 
   1  11   7        0.21      -18.64     18.64 o 
   2  11   7       58.40       41.73     22.16 o 
   3  11   7      119.42      145.57     26.00 o 
   4  11   7        0.26        2.25     25.59 o 
   5  11   7       13.49       13.39     20.68 o 
   6  11   7       22.76        9.79     21.07 o 
   7  11   7       17.53        5.50     21.31 o 
   8  11   7       78.20       31.40     24.11 o 
   9  11   7       20.01        9.25     24.45 o 
  10  11   7        1.77      -29.68     29.68 o 
  -9  12   7        7.03       35.35     38.27 o 
  -8  12   7        4.10      -11.58     37.59 o 
  -7  12   7        5.93       11.31     25.04 o 
  -6  12   7      139.58      182.20     42.49 o 
  -5  12   7      372.80      479.88     45.74 o 
  -4  12   7      120.74      114.03     43.49 o 
  -3  12   7        8.58       10.51     36.51 o 
  -2  12   7       57.02       62.04     51.09 o 
  -1  12   7        1.99        1.74     21.31 o 
   0  12   7      134.47      133.19     36.19 o 
   1  12   7      114.62      113.11     25.87 o 
   2  12   7      254.72      299.74     43.46 o 
   3  12   7       85.32       63.43     29.43 o 
   4  12   7       85.36       66.24     25.26 o 
   5  12   7        0.53      -19.80     21.21 o 
   6  12   7      174.84      195.44     30.78 o 
   7  12   7       41.27       43.08     25.55 o 
   8  12   7       41.07       70.01     27.42 o 
  -7  13   7       24.05       79.44     41.18 o 
  -6  13   7       11.53      -11.35     33.10 o 
  -5  13   7        0.10        3.25     41.91 o 
  -4  13   7        1.47        4.16     41.42 o 
  -3  13   7       40.52       20.15     38.63 o 
  -2  13   7      169.33      137.58     45.03 o 
  -1  13   7       26.06       10.97     35.79 o 
   0  13   7       13.53      -34.10     34.10 o 
   1  13   7       30.38       16.82     34.91 o 
   2  13   7       15.66       30.96     25.14 o 
   3  13   7       24.01       15.39     24.07 o 
   4  13   7      121.65      107.62     28.30 o 
   5  13   7       24.59       40.03     26.62 o 
   6  13   7       31.10       46.45     43.80 o 
   7  13   7       13.71        1.86     43.63 o 
 -16   0   8      338.25      442.33     63.51 o 
 -15   0   8       37.72       -0.20     28.52 o 
 -14   0   8      193.92      184.10     29.55 o 
 -13   0   8     1420.06     1582.01     89.11 o 
 -12   0   8     1648.95     1440.68     81.12 o 
 -11   0   8     4360.68     4170.07    196.03 o 
 -10   0   8     4152.34     3909.03    183.05 o 
  -9   0   8      499.10      450.54     36.23 o 
  -8   0   8      100.41       69.62     15.34 o 
  -7   0   8      250.16      315.82     47.11 o 
  -6   0   8     4237.38     4054.83    183.44 o 
  -5   0   8     8307.59     7698.49    337.96 o 
  -4   0   8     3548.97     3055.86    206.50 o 
  -3   0   8     3291.88     3758.55    250.35 o 
  -2   0   8     2376.59     2409.41    163.80 o 
  -1   0   8      614.98      645.14     28.22 o 
   0   0   8    11317.97    12561.36    447.18 o 
   1   0   8    16613.18    17107.81    518.67 o 
   2   0   8    21668.76    22012.38    903.50 o 
   3   0   8    10117.55     9748.86    615.82 o 
   4   0   8     3753.88     3734.18    168.29 o 
   5   0   8     3094.85     3240.39    158.98 o 
   6   0   8     2027.11     1882.25     75.75 o 
   7   0   8     2492.14     2481.64     97.23 o 
   8   0   8     2549.23     2597.09    119.52 o 
   9   0   8     7325.46     7436.06    296.93 o 
  10   0   8     1357.62     1401.36     82.34 o 
  11   0   8      189.42      173.39     31.60 o 
  12   0   8      230.02      189.06     35.28 o 
  13   0   8      799.47      786.92     64.51 o 
  14   0   8     2360.06     2398.86    139.17 o 
  15   0   8     2127.47     2164.52    169.19 o 
  16   0   8      432.84      339.27     74.65 o 
 -16   1   8      118.99      119.61     24.48 o 
 -15   1   8       52.42       57.58     19.89 o 
 -14   1   8       79.67       78.91     19.79 o 
 -13   1   8      500.83      497.60     50.76 o 
 -12   1   8       32.59       36.80     24.20 o 
 -11   1   8      145.63      142.06     19.83 o 
 -10   1   8      127.41       72.47     19.65 o 
  -9   1   8      200.37      245.10     26.67 o 
  -8   1   8     1919.26     1842.67     75.63 o 
  -7   1   8      448.57      446.92     26.42 o 
  -6   1   8       19.00       25.34      8.25 o 
  -5   1   8      103.68      109.77     11.19 o 
  -4   1   8        0.73       12.76      6.09 o 
  -3   1   8     1679.83     1768.07     67.20 o 
  -2   1   8      751.71      701.65     29.73 o 
  -1   1   8      988.70     1081.27     43.78 o 
   0   1   8       48.55       61.50      6.21 o 
   1   1   8     2492.76     2505.11     56.29 o 
   2   1   8       47.81       58.72      5.37 o 
   3   1   8     6511.94     6985.19    200.85 o 
   4   1   8     1994.79     2179.38     54.14 o 
   5   1   8      200.00      155.33     13.58 o 
   6   1   8      744.25      687.49     23.01 o 
   7   1   8      101.33      103.01     10.33 o 
   8   1   8      152.58      144.41     15.45 o 
   9   1   8      384.11      324.78     27.77 o 
  10   1   8       41.96       49.51     16.28 o 
  11   1   8      343.19      331.61     27.99 o 
  12   1   8      878.28      890.65     47.72 o 
  13   1   8      470.24      401.20     40.30 o 
  14   1   8        2.94       -0.30     26.58 o 
  15   1   8       25.03       13.20     28.97 o 
  16   1   8        0.39      -24.02     30.73 o 
 -16   2   8       95.90      103.17     28.02 o 
 -15   2   8      230.69      179.08     27.87 o 
 -14   2   8       29.61        5.51     16.72 o 
 -13   2   8       38.60       60.33     17.81 o 
 -12   2   8      674.65      633.53     63.59 o 
 -11   2   8      580.92      498.93     42.94 o 
 -10   2   8      247.51      241.33     22.14 o 
  -9   2   8      193.26      154.88     17.97 o 
  -8   2   8       23.90       22.33     11.07 o 
  -7   2   8      101.05       66.68     14.23 o 
  -6   2   8     1701.19     1614.55     66.11 o 
  -5   2   8     2013.56     2029.09     59.89 o 
  -4   2   8     4092.44     3764.20    107.08 o 
  -3   2   8     3065.65     2901.76    107.92 o 
  -2   2   8      907.94     1036.13     32.23 o 
  -1   2   8      172.65      242.28     18.67 o 
   0   2   8     1933.91     2120.73     68.97 o 
   1   2   8     3479.45     3551.21    100.82 o 
   2   2   8     3122.24     3064.65     74.12 o 
   3   2   8     4841.94     4926.64    117.46 o 
   4   2   8       81.97       97.88     11.36 o 
   5   2   8     1178.79     1165.75     34.62 o 
   6   2   8      190.86      171.96     10.74 o 
   7   2   8     1237.00     1276.68     38.44 o 
   8   2   8     3063.39     3050.83     89.98 o 
   9   2   8     1807.31     1751.58     57.99 o 
  10   2   8      316.13      331.28     27.12 o 
  11   2   8       98.64       94.87     24.49 o 
  12   2   8        8.29        4.31     23.38 o 
  13   2   8      301.35      332.55     38.53 o 
  14   2   8      383.76      393.20     43.23 o 
  15   2   8      185.86      198.44     39.24 o 
  16   2   8      118.70      127.61     62.54 o 
 -15   3   8      349.50      502.57     39.49 o 
 -14   3   8      573.72      616.40     40.98 o 
 -13   3   8     1172.37     1160.76     57.95 o 
 -12   3   8        8.63       -2.99     15.13 o 
 -11   3   8      398.67      363.47     29.77 o 
 -10   3   8      685.74      730.20     40.30 o 
  -9   3   8     3774.54     3601.48    139.90 o 
  -8   3   8     5646.63     5304.39    199.64 o 
  -7   3   8     1996.89     1877.60     76.82 o 
  -6   3   8      132.44      120.05     16.76 o 
  -5   3   8       12.62       56.72      9.89 o 
  -4   3   8     4692.38     4565.95    128.08 o 
  -3   3   8     6890.77     6833.16    190.17 o 
  -2   3   8    11932.56    11746.24    293.02 o 
  -1   3   8     3479.59     3427.78     88.47 o 
   0   3   8     5238.41     5353.68    135.10 o 
   1   3   8      378.26      454.34     22.52 o 
   2   3   8     1913.55     2149.27    101.40 o 
   3   3   8     9656.73     9729.53    233.87 o 
   4   3   8    13721.21    13820.90    328.18 o 
   5   3   8     8657.01     8693.05    226.89 o 
   6   3   8     8507.84     8279.20    218.03 o 
   7   3   8     2516.94     2399.02     71.40 o 
   8   3   8        1.34       -8.14      8.14 o 
   9   3   8      239.96      225.85     20.20 o 
  10   3   8      992.22      998.31     44.09 o 
  11   3   8     2279.84     2283.98     90.72 o 
  12   3   8     2772.05     2765.71    111.65 o 
  13   3   8     1190.57     1207.64     69.20 o 
  14   3   8       71.42       66.90     29.99 o 
  15   3   8       59.92       31.41     38.61 o 
 -15   4   8        4.40       -5.37     18.98 o 
 -14   4   8       86.94      107.42     22.00 o 
 -13   4   8       58.36       75.11     19.55 o 
 -12   4   8       66.37       90.07     18.86 o 
 -11   4   8        0.68       15.75     15.65 o 
 -10   4   8      257.96      271.75     29.03 o 
  -9   4   8       85.62       89.05     16.44 o 
  -8   4   8       51.55       57.68     21.56 o 
  -7   4   8       15.59       28.32     10.66 o 
  -6   4   8      581.61      660.15     44.69 o 
  -5   4   8      358.35      454.75     31.83 o 
  -4   4   8      631.51      579.40     40.86 o 
  -3   4   8     1055.68     1097.55     38.48 o 
  -2   4   8      183.06      228.80     20.95 o 
  -1   4   8       40.85       36.95      5.81 o 
   0   4   8      390.22      401.30     18.90 o 
   1   4   8        3.21       29.85     14.47 o 
   2   4   8      620.21      642.26     32.09 o 
   3   4   8      123.63      122.59     10.46 o 
   4   4   8      302.26      303.26     16.41 o 
   5   4   8       10.21        9.58      7.74 o 
   6   4   8      883.53      820.59     31.13 o 
   7   4   8       29.78       37.45      9.65 o 
   8   4   8      100.73      109.78     16.83 o 
   9   4   8        0.50       -7.41     10.94 o 
  10   4   8      117.60      125.10     17.84 o 
  11   4   8        2.21       -9.36     14.18 o 
  12   4   8        7.31      -11.64     22.02 o 
  13   4   8      116.97      120.38     31.91 o 
  14   4   8       46.12       24.09     37.06 o 
  15   4   8       84.33       42.68     56.26 o 
 -15   5   8      212.49      269.36     29.90 o 
 -14   5   8      362.91      414.40     41.44 o 
 -13   5   8      241.96      271.98     28.03 o 
 -12   5   8       75.09       92.35     23.36 o 
 -11   5   8        0.50       -1.62     15.33 o 
 -10   5   8      600.85      645.39     38.37 o 
  -9   5   8     2004.85     1982.38     83.11 o 
  -8   5   8     1115.55     1096.59     51.36 o 
  -7   5   8      130.55      146.09     16.24 o 
  -6   5   8      798.96      785.45     50.33 o 
  -5   5   8        4.90        6.42      7.94 o 
  -4   5   8     2467.97     2306.74    104.67 o 
  -3   5   8     3650.68     3533.77    240.82 o 
  -2   5   8     3376.26     3390.22     90.28 o 
  -1   5   8     7549.67     7640.40    212.42 o 
   0   5   8     5036.34     5100.32    145.19 o 
   1   5   8        8.69       30.91     16.86 o 
   2   5   8     1356.53     1279.38     61.34 o 
   3   5   8      213.59      189.89     25.84 o 
   4   5   8     2492.82     2435.23     71.34 o 
   5   5   8    10396.58    10217.78    267.03 o 
   6   5   8     1843.80     1889.05     58.84 o 
   7   5   8       16.49       -8.52      9.45 o 
   8   5   8      234.25      200.43     15.88 o 
   9   5   8       75.39       85.75     14.89 o 
  10   5   8      969.89     1079.43     47.83 o 
  11   5   8     2015.57     2113.20     79.07 o 
  12   5   8      890.60      881.39     43.83 o 
  13   5   8      236.61      254.93     61.77 o 
  14   5   8      163.95      134.42     57.85 o 
 -15   6   8        8.45      -16.55     25.94 o 
 -14   6   8        0.19      -17.96     17.96 o 
 -13   6   8      242.04      249.95     27.55 o 
 -12   6   8      562.22      577.33     39.28 o 
 -11   6   8      193.21      220.36     24.06 o 
 -10   6   8      140.77      143.45     20.73 o 
  -9   6   8      353.26      320.09     43.46 o 
  -8   6   8       14.91       22.77     14.24 o 
  -7   6   8     1246.42     1220.39     47.36 o 
  -6   6   8     3016.36     2970.98     98.57 o 
  -5   6   8     1799.24     1744.13     61.46 o 
  -4   6   8      512.13      537.98     30.08 o 
  -3   6   8      973.94      844.23     74.22 o 
  -2   6   8       33.22       34.45     14.74 o 
  -1   6   8     2299.54     2369.23    188.99 o 
   0   6   8     1566.80     1511.27    102.91 o 
   1   6   8     2390.29     2532.75     91.60 o 
   2   6   8     1952.21     1949.29    115.63 o 
   3   6   8     2529.95     2549.04     94.84 o 
   4   6   8      269.96      254.63     24.38 o 
   5   6   8      115.01      193.89     34.34 o 
   6   6   8       19.14        5.34     14.61 o 
   7   6   8     2865.33     2932.40     85.92 o 
   8   6   8     1952.21     1894.16     61.47 o 
   9   6   8     1552.08     1505.81     52.34 o 
  10   6   8        9.85        4.22     12.24 o 
  11   6   8      175.20      166.97     39.37 o 
  12   6   8      155.63      152.07     51.56 o 
  13   6   8      279.78      254.91     63.04 o 
 -14   7   8        8.05        0.70     25.94 o 
 -13   7   8       90.27      103.33     23.70 o 
 -12   7   8       22.72       24.13     18.97 o 
 -11   7   8       15.80        4.57     16.91 o 
 -10   7   8        5.06        1.73     14.15 o 
  -9   7   8       33.82       36.72     14.60 o 
  -8   7   8      143.19      161.22     20.26 o 
  -7   7   8      653.33      667.46     55.29 o 
  -6   7   8       71.38       84.65     15.86 o 
  -5   7   8      176.92      183.64     18.66 o 
  -4   7   8      837.61      836.62     40.67 o 
  -3   7   8       62.21       31.85     11.46 o 
  -2   7   8      593.91      591.13     31.87 o 
  -1   7   8      475.45      449.48     27.53 o 
   0   7   8     1051.67     1051.70     59.74 o 
   1   7   8       21.02        5.98     13.82 o 
   2   7   8       35.64       40.96     15.63 o 
   3   7   8       32.27        2.76     14.56 o 
   4   7   8      855.89      714.99     46.62 o 
   5   7   8     1047.79      911.81     38.01 o 
   6   7   8       27.69       13.92     11.46 o 
   7   7   8        1.57      -10.27     11.24 o 
   8   7   8       15.17       -9.28     11.69 o 
   9   7   8        2.94      -11.67     11.67 o 
  10   7   8        0.17      -12.47     12.47 o 
  11   7   8      166.31      214.86     55.19 o 
  12   7   8      147.56      143.34     53.43 o 
  13   7   8        4.63       43.10     50.47 o 
 -14   8   8        6.58       18.15     35.27 o 
 -13   8   8      134.10      158.26     26.16 o 
 -12   8   8      463.78      587.48     41.64 o 
 -11   8   8      405.77      475.50     36.21 o 
 -10   8   8      378.14      376.52     31.82 o 
  -9   8   8      533.77      601.99     49.26 o 
  -8   8   8       47.24       70.88     18.16 o 
  -7   8   8      547.89      644.67     46.06 o 
  -6   8   8     1258.88     1264.48     56.92 o 
  -5   8   8      218.66      174.85     19.51 o 
  -4   8   8      435.65      508.05     47.60 o 
  -3   8   8       59.23       59.09     22.19 o 
  -2   8   8       77.14       74.50     18.45 o 
  -1   8   8      110.32      119.46     46.82 o 
   0   8   8     1098.68     1087.72    184.25 o 
   1   8   8      982.78      914.60     55.35 o 
   2   8   8     1417.17     1361.47    121.38 o 
   3   8   8      960.07      950.18     56.73 o 
   4   8   8       63.44       57.32     18.80 o 
   5   8   8       23.07       56.75     15.84 o 
   6   8   8      153.04      217.99     20.13 o 
   7   8   8      863.80      864.73     37.93 o 
   8   8   8     1153.13     1198.59     47.88 o 
   9   8   8      299.54      328.03     24.09 o 
  10   8   8       35.86       54.61     22.87 o 
  11   8   8       73.83       87.98     28.90 o 
  12   8   8       27.15       50.12     50.74 o 
 -12   9   8        0.07        9.48     20.69 o 
 -11   9   8        5.20       11.03     20.27 o 
 -10   9   8      383.59      451.98     36.05 o 
  -9   9   8      437.64      498.44     36.15 o 
  -8   9   8      113.54      104.87     20.24 o 
  -7   9   8      100.14      136.17     20.61 o 
  -6   9   8       48.57       75.17     25.10 o 
  -5   9   8        0.08       -7.64     14.87 o 
  -4   9   8     1893.99     1817.23     75.39 o 
  -3   9   8      465.18      377.87     55.42 o 
  -2   9   8       18.98        2.84     17.18 o 
  -1   9   8       96.56       82.47     24.94 o 
   0   9   8      163.87      101.32     21.52 o 
   1   9   8        2.07       16.92     17.74 o 
   2   9   8      273.60      135.62     36.15 o 
   3   9   8      191.93      202.91     36.26 o 
   4   9   8      576.10      543.38     43.09 o 
   5   9   8      670.49      621.91     46.03 o 
   6   9   8      355.68      300.86     22.22 o 
   7   9   8       34.96       27.10     13.85 o 
   8   9   8       55.72       51.53     21.87 o 
   9   9   8        0.06       -3.43     19.78 o 
  10   9   8      181.53      208.99     49.16 o 
  11   9   8      110.34      148.51     57.12 o 
 -11  10   8      157.55      189.33     34.73 o 
 -10  10   8      124.77      152.82     25.69 o 
  -9  10   8       46.87       51.86     20.20 o 
  -8  10   8       62.44       66.71     19.89 o 
  -7  10   8        3.56        6.17     16.95 o 
  -6  10   8       29.33       33.18     17.37 o 
  -5  10   8      291.46      334.17     28.84 o 
  -4  10   8      183.36      238.26     37.79 o 
  -3  10   8        0.81        5.73     19.07 o 
  -2  10   8      935.48      901.19     58.31 o 
  -1  10   8      179.50      114.52     24.01 o 
   0  10   8      487.20      477.45     41.13 o 
   1  10   8      318.62      295.37     33.06 o 
   2  10   8        3.70        2.31     18.77 o 
   3  10   8       11.26        9.75     19.79 o 
   4  10   8      364.41      421.34     40.50 o 
   5  10   8        7.76       -3.87     19.14 o 
   6  10   8      176.37      200.72     19.52 o 
   7  10   8      186.40      138.29     17.92 o 
   8  10   8        0.62        0.14     19.79 o 
   9  10   8      105.26      158.08     29.23 o 
  10  10   8       12.40       18.73     24.62 o 
  11  10   8        1.06       12.63     33.89 o 
 -10  11   8       56.80       57.31     37.74 o 
  -9  11   8      243.25      298.59     46.96 o 
  -8  11   8      262.41      354.25     41.59 o 
  -7  11   8      160.07      179.94     24.68 o 
  -6  11   8        2.78       10.78     17.96 o 
  -5  11   8       41.01       48.92     18.68 o 
  -4  11   8       25.60       28.40     30.77 o 
  -3  11   8      493.45      516.47     44.69 o 
  -2  11   8      404.15      505.27     81.29 o 
  -1  11   8        6.64       -8.90     23.26 o 
   0  11   8       66.74       62.64     31.05 o 
   1  11   8        5.30       11.78     20.32 o 
   2  11   8       35.63       56.16     23.10 o 
   3  11   8      297.52      305.08     34.08 o 
   4  11   8      401.95      458.42     42.69 o 
   5  11   8      286.13      251.77     31.72 o 
   6  11   8       98.11       71.87     24.17 o 
   7  11   8       51.07       53.47     23.70 o 
   8  11   8        2.45        7.33     22.87 o 
   9  11   8      109.35      100.14     49.67 o 
  10  11   8      150.52      155.36     41.98 o 
  -9  12   8        0.05       21.14     37.03 o 
  -8  12   8       25.75       49.63     37.47 o 
  -7  12   8       49.40       43.71     27.93 o 
  -6  12   8        2.41       12.03     27.78 o 
  -5  12   8        7.74       15.92     38.67 o 
  -4  12   8        1.35       -2.93     23.30 o 
  -3  12   8       19.24       25.82     23.34 o 
  -2  12   8      179.85      154.19     29.11 o 
  -1  12   8      120.76      107.96     39.79 o 
   0  12   8        3.36       18.89     33.54 o 
   1  12   8       10.67       -0.72     21.36 o 
   2  12   8      177.38      126.97     56.37 o 
   3  12   8       18.04       11.95     22.27 o 
   4  12   8        4.41       13.39     22.12 o 
   5  12   8        6.31       11.56     23.19 o 
   6  12   8        2.75       -4.81     22.18 o 
   7  12   8        0.06       -4.06     23.61 o 
   8  12   8       15.80        1.60     31.46 o 
  -4  13   8        0.63      -20.33     40.90 o 
  -3  13   8      172.76      258.67     55.01 o 
  -2  13   8      285.83      348.58     59.85 o 
  -1  13   8       22.29       34.12     37.53 o 
   0  13   8       79.38       52.46     39.66 o 
   1  13   8       35.40       17.47     25.08 o 
   2  13   8        4.97        2.78     24.04 o 
   3  13   8        7.03       -3.74     42.74 o 
   4  13   8       44.80       37.60     26.17 o 
   5  13   8       90.74      118.56     46.23 o 
   6  13   8      105.34      177.32     52.08 o 
 -15   1   9      273.62      286.08     48.79 o 
 -14   1   9      350.44      340.88     50.11 o 
 -13   1   9      790.88      790.72     46.28 o 
 -12   1   9      119.40       83.27     18.11 o 
 -11   1   9      415.35      411.51     31.60 o 
 -10   1   9     1292.16     1355.51     62.42 o 
  -9   1   9     3651.67     3492.50    135.92 o 
  -8   1   9     5324.59     4956.87    186.76 o 
  -7   1   9     2394.77     2424.13     95.86 o 
  -6   1   9      609.71      579.22     30.06 o 
  -5   1   9        0.20       12.38      7.53 o 
  -4   1   9     2865.29     2860.97    128.90 o 
  -3   1   9     8688.20     8796.15    277.19 o 
  -2   1   9    13210.90    13544.20    418.93 o 
  -1   1   9     7401.82     7335.39    262.86 o 
   0   1   9     4552.63     4869.51    124.34 o 
   1   1   9     5307.60     5400.57    118.29 o 
   2   1   9        4.50        8.48      4.31 o 
   3   1   9    14109.82    14743.97    343.37 o 
   4   1   9     7576.09     7506.88    176.67 o 
   5   1   9     1877.83     1834.92     51.55 o 
   6   1   9     3998.00     3977.89    105.96 o 
   7   1   9     1959.40     1934.64     70.99 o 
   8   1   9       28.82       -3.77     10.47 o 
   9   1   9      841.63      836.17     41.85 o 
  10   1   9     1177.76     1167.16     60.24 o 
  11   1   9     1458.63     1373.52     70.24 o 
  12   1   9     1487.48     1460.60     73.16 o 
  13   1   9      531.94      531.42     46.24 o 
  14   1   9      125.93       83.81     31.78 o 
  15   1   9       13.24        6.32     30.41 o 
 -15   2   9       18.17      -17.35     17.35 o 
 -14   2   9       72.44       90.08     20.19 o 
 -13   2   9      308.33      313.56     29.61 o 
 -12   2   9      103.21      118.64     19.60 o 
 -11   2   9     1387.84     1361.48     74.36 o 
 -10   2   9     3827.46     3702.36    144.72 o 
  -9   2   9       12.54       27.07     13.59 o 
  -8   2   9      435.19      330.77     32.11 o 
  -7   2   9       23.06       54.22     11.44 o 
  -6   2   9     2644.25     2517.85     97.91 o 
  -5   2   9     7513.93     7331.51    267.55 o 
  -4   2   9     3352.75     3246.07     92.77 o 
  -3   2   9       14.38       42.29      7.89 o 
  -2   2   9     1360.66     1323.74     78.40 o 
  -1   2   9      185.27      220.93     12.86 o 
   0   2   9     5309.27     5597.94    157.35 o 
   1   2   9     9775.11    10161.22    237.83 o 
   2   2   9     5651.23     5760.87    137.35 o 
   3   2   9      331.93      340.43     19.92 o 
   4   2   9     1390.26     1399.56     50.23 o 
   5   2   9        1.99       16.35      6.05 o 
   6   2   9     1719.33     1725.55     54.43 o 
   7   2   9      958.44      935.27     39.82 o 
   8   2   9      923.13      925.53     40.42 o 
   9   2   9     1232.49     1219.38     49.12 o 
  10   2   9      478.95      471.93     34.33 o 
  11   2   9       50.14       45.26     23.24 o 
  12   2   9      137.61      164.32     30.73 o 
  13   2   9      114.11      114.15     30.30 o 
  14   2   9      511.98      484.37     45.63 o 
  15   2   9      521.14      495.64     49.74 o 
 -15   3   9       86.31       72.32     22.05 o 
 -14   3   9       64.50       58.20     20.26 o 
 -13   3   9        7.98       11.02     16.82 o 
 -12   3   9       14.87       -4.62     14.58 o 
 -11   3   9       20.87        6.63     14.31 o 
 -10   3   9      681.75      658.15     38.87 o 
  -9   3   9     1290.56     1220.76     91.76 o 
  -8   3   9      382.52      301.47     30.27 o 
  -7   3   9       16.44       12.79     11.38 o 
  -6   3   9     1860.98     1805.59     73.74 o 
  -5   3   9      955.53      893.35     40.95 o 
  -4   3   9     1295.64     1206.64     76.09 o 
  -3   3   9     1516.90     1510.70     50.38 o 
  -2   3   9      617.53      584.86     19.03 o 
  -1   3   9     1025.13      950.50     27.61 o 
   0   3   9      441.36      425.67     17.12 o 
   1   3   9      293.43      335.63     15.73 o 
   2   3   9       16.87       30.55      5.56 o 
   3   3   9       71.03       91.43      9.22 o 
   4   3   9     1035.31      972.42     33.39 o 
   5   3   9     1929.62     1762.47     53.81 o 
   6   3   9       82.17       79.32     10.10 o 
   7   3   9        0.56       -4.89     10.13 o 
   8   3   9      118.75       96.01     15.28 o 
   9   3   9        0.34      -11.51     11.51 o 
  10   3   9      315.07      304.33     24.43 o 
  11   3   9       92.20       50.77     17.63 o 
  12   3   9       59.60       66.37     26.61 o 
  13   3   9        5.57      -24.88     24.88 o 
  14   3   9      183.61      169.24     35.08 o 
  15   3   9       13.11      -39.33     48.24 o 
 -15   4   9       22.13       -8.31     19.80 o 
 -14   4   9       19.85       14.09     19.08 o 
 -13   4   9      400.69      427.97     34.31 o 
 -12   4   9      528.65      556.68     37.03 o 
 -11   4   9      836.81      915.60     48.69 o 
 -10   4   9     1302.92     1254.06     58.81 o 
  -9   4   9       94.10       72.16     15.94 o 
  -8   4   9      401.25      338.51     32.09 o 
  -7   4   9      735.66      677.86     36.75 o 
  -6   4   9     4375.56     4107.73    155.80 o 
  -5   4   9     4981.10     4936.57    184.04 o 
  -4   4   9     5477.09     5249.66    233.41 o 
  -3   4   9     4030.76     3991.59    147.46 o 
  -2   4   9      584.05      793.33     35.97 o 
  -1   4   9     1234.21     1115.07     56.78 o 
   0   4   9     1615.18     1711.14     65.68 o 
   1   4   9     2657.99     2645.09     95.59 o 
   2   4   9     2166.27     2098.79     78.76 o 
   3   4   9     3703.10     3699.67    102.07 o 
   4   4   9      484.50      401.22     27.75 o 
   5   4   9      396.87      630.08     64.55 o 
   6   4   9       14.14        7.74      8.77 o 
   7   4   9     4743.33     4630.38    128.75 o 
   8   4   9     2676.08     2651.93     89.77 o 
   9   4   9     1098.13     1029.28     45.56 o 
  10   4   9        1.85       -2.01     13.78 o 
  11   4   9       22.75       31.33     15.19 o 
  12   4   9        0.52      -20.23     20.93 o 
  13   4   9      662.77      742.29     56.50 o 
  14   4   9      576.34      526.57     63.50 o 
 -15   5   9        1.29      -35.82     35.82 o 
 -14   5   9       46.79       13.68     19.93 o 
 -13   5   9       35.99       48.79     19.69 o 
 -12   5   9        5.88      -15.18     15.18 o 
 -11   5   9      168.88      170.10     21.89 o 
 -10   5   9      446.10      459.04     32.98 o 
  -9   5   9      485.09      445.85     31.46 o 
  -8   5   9     1342.65     1315.32     83.83 o 
  -7   5   9     2036.42     2047.22    108.34 o 
  -6   5   9      663.54      670.71     41.84 o 
  -5   5   9        5.24       21.40      9.13 o 
  -4   5   9      555.83      573.45     57.09 o 
  -3   5   9     1856.21     1854.74     72.98 o 
  -2   5   9     2368.91     2342.65     89.06 o 
  -1   5   9     3179.05     3443.01    116.40 o 
   0   5   9     1325.13     1418.34     73.20 o 
   1   5   9       14.23       40.54     11.05 o 
   2   5   9      503.34      521.81     40.89 o 
   3   5   9      209.44      227.47     23.43 o 
   4   5   9       50.21       54.78      9.75 o 
   5   5   9      365.09      414.60     26.41 o 
   6   5   9     3245.41     3164.91     91.92 o 
   7   5   9      561.09      512.30     40.37 o 
   8   5   9      163.79      154.95     19.82 o 
   9   5   9       16.21       -4.47     13.34 o 
  10   5   9       43.93       49.76     16.13 o 
  11   5   9      264.84      289.74     33.97 o 
  12   5   9      385.52      424.59     42.26 o 
  13   5   9      141.53      110.45     40.82 o 
  14   5   9        0.11       -5.13     47.92 o 
 -14   6   9        0.54      -18.65     18.65 o 
 -13   6   9       54.64       58.01     20.78 o 
 -12   6   9      176.57      232.99     26.40 o 
 -11   6   9      122.64       82.98     19.29 o 
 -10   6   9      382.59      364.22     31.12 o 
  -9   6   9      544.14      598.21     37.42 o 
  -8   6   9       11.65        1.41     13.30 o 
  -7   6   9      386.94      386.06     24.74 o 
  -6   6   9      562.01      563.70     43.15 o 
  -5   6   9      115.07       98.72     20.60 o 
  -4   6   9     1327.25     1317.01     70.52 o 
  -3   6   9      791.19      776.67     37.97 o 
  -2   6   9       19.67       20.09     10.63 o 
  -1   6   9      261.57      179.49     31.08 o 
   0   6   9      375.40      398.46     49.77 o 
   1   6   9      240.88      223.88     20.77 o 
   2   6   9     1241.46     1173.74     51.57 o 
   3   6   9     2395.79     2484.72     93.68 o 
   4   6   9        1.09        0.36      9.39 o 
   5   6   9      506.16      538.08     52.05 o 
   6   6   9        0.87       -2.46      9.93 o 
   7   6   9      487.91      484.03     25.43 o 
   8   6   9     1015.10     1012.02     38.45 o 
   9   6   9       47.85       63.76     23.21 o 
  10   6   9        3.05       -6.94     14.52 o 
  11   6   9       57.57       74.90     30.23 o 
  12   6   9       10.45      -36.22     39.12 o 
  13   6   9      106.91      118.12     57.18 o 
 -14   7   9      126.18       69.20     31.87 o 
 -13   7   9       36.38       40.24     22.51 o 
 -12   7   9       15.75       25.30     19.65 o 
 -11   7   9       10.12       16.78     18.03 o 
 -10   7   9      747.57      781.80     44.68 o 
  -9   7   9     1219.18     1184.59     56.63 o 
  -8   7   9     1056.60     1060.55     51.78 o 
  -7   7   9     1387.68     1491.99    107.30 o 
  -6   7   9     1292.36     1471.98    103.30 o 
  -5   7   9       15.26       33.42     13.97 o 
  -4   7   9     3289.35     3394.69    159.47 o 
  -3   7   9     1432.83     1361.17     93.46 o 
  -2   7   9     2414.39     2422.05    118.23 o 
  -1   7   9     4309.63     4355.96    227.49 o 
   0   7   9     2514.02     2686.14    348.31 o 
   1   7   9       72.78       55.87     22.11 o 
   2   7   9      504.85      499.93     96.08 o 
   3   7   9      165.86      236.20     39.29 o 
   4   7   9      332.57      332.57     27.03 o 
   5   7   9     3177.24     3123.02     91.32 o 
   6   7   9     1573.88     1463.49     49.94 o 
   7   7   9      203.92      178.49     17.91 o 
   8   7   9        0.93       20.20     12.57 o 
   9   7   9       57.62       79.67     17.80 o 
  10   7   9      436.33      497.38     84.39 o 
  11   7   9      864.05      885.41    101.52 o 
  12   7   9      362.92      344.47     68.82 o 
 -13   8   9        0.16        7.90     33.54 o 
 -12   8   9      105.92       99.64     23.51 o 
 -11   8   9        1.57        2.08     18.56 o 
 -10   8   9       14.33        9.89     17.13 o 
  -9   8   9        5.66       24.71     17.03 o 
  -8   8   9       86.64       81.36     22.52 o 
  -7   8   9       69.97       57.08     16.88 o 
  -6   8   9      373.49      337.43     28.26 o 
  -5   8   9      506.39      435.52     30.96 o 
  -4   8   9      178.93      183.44     26.75 o 
  -3   8   9      853.80      811.20     52.45 o 
  -2   8   9       14.24      -10.15     15.38 o 
  -1   8   9      199.41      233.20     60.92 o 
   0   8   9       22.25       33.99     17.01 o 
   1   8   9       13.99        2.51     15.36 o 
   2   8   9      147.12      155.21     22.68 o 
   3   8   9        5.35        0.58     15.91 o 
   4   8   9       24.67       -1.23     16.94 o 
   5   8   9      242.39      201.93     26.93 o 
   6   8   9       58.28       43.34     13.38 o 
   7   8   9       66.53       52.77     14.10 o 
   8   8   9      286.00      310.56     23.08 o 
   9   8   9       22.09        1.02     13.20 o 
  10   8   9        3.48      -33.42     33.42 o 
  11   8   9       58.76       51.05     47.42 o 
 -12   9   9       33.37       39.40     25.67 o 
 -11   9   9        1.77       11.08     19.62 o 
 -10   9   9        0.18       11.96     18.36 o 
  -9   9   9       85.31       85.93     19.88 o 
  -8   9   9      403.18      487.11     35.22 o 
  -7   9   9      426.43      435.63     32.51 o 
  -6   9   9      119.76      150.20     24.44 o 
  -5   9   9       64.85       27.35     15.73 o 
  -4   9   9       38.08       61.99     27.81 o 
  -3   9   9      602.14      546.49     60.49 o 
  -2   9   9      782.27      782.98    102.87 o 
  -1   9   9      469.97      458.82     39.48 o 
   0   9   9      216.77      187.94     30.96 o 
   1   9   9      157.72      145.98     24.26 o 
   2   9   9       18.73       15.85     17.85 o 
   3   9   9      581.34      593.51     45.30 o 
   4   9   9      833.73      909.28     57.80 o 
   5   9   9      576.64      641.76     32.49 o 
   6   9   9      336.18      307.08     28.94 o 
   7   9   9      240.19      229.30     21.40 o 
   8   9   9       37.64       27.21     15.55 o 
   9   9   9       93.09      131.85     27.44 o 
  10   9   9      180.63      193.49     31.67 o 
 -11  10   9      154.49      197.91     34.13 o 
 -10  10   9      222.89      217.22     30.93 o 
  -9  10   9      123.75      156.00     27.10 o 
  -8  10   9        8.82       33.74     18.94 o 
  -7  10   9       92.27       82.53     23.80 o 
  -6  10   9      163.85      155.95     21.82 o 
  -5  10   9      270.67      258.64     33.10 o 
  -4  10   9      753.73      862.54     57.85 o 
  -3  10   9       54.00       58.90     22.48 o 
  -2  10   9       17.73       78.94     23.41 o 
  -1  10   9      210.43      149.11     36.50 o 
   0  10   9      407.81      399.25     38.98 o 
   1  10   9      521.77      553.99     45.09 o 
   2  10   9      779.40      758.40     53.41 o 
   3  10   9      300.97      319.77     85.05 o 
   4  10   9       84.53       89.71     45.03 o 
   5  10   9        2.30       14.21     31.30 o 
   6  10   9       16.15       16.43     14.31 o 
   7  10   9      218.21      242.14     21.21 o 
   8  10   9      173.25      165.11     44.21 o 
   9  10   9      106.75      150.36     29.76 o 
  10  10   9       29.61       31.55     32.75 o 
 -10  11   9       73.65       93.25     40.85 o 
  -9  11   9        0.82       31.53     34.20 o 
  -8  11   9       96.62      138.47     27.85 o 
  -7  11   9        5.48       25.77     19.49 o 
  -6  11   9        0.26      -11.86     21.67 o 
  -5  11   9       19.59        2.72     20.52 o 
  -4  11   9       44.21       27.82     22.44 o 
  -3  11   9        4.28       -3.15     20.16 o 
  -2  11   9      162.79      181.83     28.59 o 
  -1  11   9       57.29       41.76     27.17 o 
   0  11   9       73.05       40.20     22.51 o 
   1  11   9       80.85       39.80     24.46 o 
   2  11   9       59.77       35.74     22.85 o 
   3  11   9       57.58       12.68     21.11 o 
   4  11   9       30.67       34.22     22.70 o 
   5  11   9        0.13       -1.94     21.35 o 
   6  11   9        4.27       10.84     15.21 o 
   7  11   9       25.91       44.25     24.92 o 
   8  11   9        0.20       11.84     23.74 o 
   9  11   9       16.29       18.25     32.08 o 
  -6  12   9       51.92       29.41     44.33 o 
  -5  12   9      270.64      316.02     46.62 o 
  -4  12   9      301.37      344.26     41.45 o 
  -3  12   9        7.34        9.41     23.53 o 
  -2  12   9       47.61       47.68     25.25 o 
  -1  12   9        0.47       55.41     25.00 o 
   0  12   9      108.66      126.03     28.11 o 
   1  12   9       12.26       18.98     23.48 o 
   2  12   9        0.56      -16.28     21.21 o 
   3  12   9      118.68      166.78     61.34 o 
   4  12   9      174.42      168.09     57.84 o 
   5  12   9       16.67       13.73     24.06 o 
   6  12   9      120.70      137.68     29.76 o 
   7  12   9       45.82       90.39     40.67 o 
  -2  13   9      222.34      166.16     50.17 o 
  -1  13   9       18.87       13.79     25.92 o 
   0  13   9       32.36       17.22     25.74 o 
   1  13   9        6.13       12.29     25.57 o 
   2  13   9       18.78       -1.50     31.01 o 
   3  13   9       36.51       38.11     26.92 o 
   4  13   9       71.44       32.24     39.33 o 
 -15   0  10      105.77       43.20     34.52 o 
 -14   0  10        1.33       -8.54     29.06 o 
 -13   0  10      149.85      157.83     36.57 o 
 -12   0  10      168.30      152.41     35.10 o 
 -11   0  10     1210.44     1129.97     95.94 o 
 -10   0  10     2151.98     2077.12    154.46 o 
  -9   0  10       43.31       11.10     21.51 o 
  -8   0  10        3.29        7.13     20.96 o 
  -7   0  10      693.37      593.82     58.01 o 
  -6   0  10     1697.34     1669.46    123.58 o 
  -5   0  10    11295.24    10785.95    704.56 o 
  -4   0  10     2155.16     2270.23    158.47 o 
  -3   0  10      177.12      172.30     26.95 o 
  -2   0  10     2558.14     2648.00     99.72 o 
  -1   0  10       97.91       85.80     10.41 o 
   0   0  10     3964.74     4331.63    135.15 o 
   1   0  10    21445.89    22536.17    680.51 o 
   2   0  10    13819.49    14365.16    869.85 o 
   3   0  10     1047.78     1011.53     89.99 o 
   4   0  10     7321.86     7142.55    864.57 o 
   5   0  10       26.03       48.33     10.93 o 
   6   0  10     5447.48     5541.99    240.14 o 
   7   0  10     4456.83     4268.89    162.44 o 
   8   0  10     1944.68     2051.24     90.31 o 
   9   0  10     5173.19     5330.63    227.00 o 
  10   0  10     1953.69     2022.32    108.29 o 
  11   0  10      193.68      138.31     31.87 o 
  12   0  10      313.66      261.67     63.98 o 
  13   0  10      115.30       47.90     51.72 o 
  14   0  10      519.48      480.78     80.68 o 
  15   0  10      998.11     1103.70    125.76 o 
 -15   1  10       43.59       19.78     19.81 o 
 -14   1  10      133.98      101.14     21.78 o 
 -13   1  10      402.95      387.73     32.78 o 
 -12   1  10       49.67       29.56     16.09 o 
 -11   1  10       57.27       48.97     16.06 o 
 -10   1  10        7.49       -7.89     12.72 o 
  -9   1  10       38.58       53.51     22.95 o 
  -8   1  10      680.89      652.94     62.66 o 
  -7   1  10     1802.63     1721.59     71.75 o 
  -6   1  10        3.64       15.93      9.00 o 
  -5   1  10      896.63      768.76     44.16 o 
  -4   1  10      351.17      336.07     17.31 o 
  -3   1  10     1948.52     2166.61    151.07 o 
  -2   1  10     3520.81     3728.32    156.56 o 
  -1   1  10     2117.10     2319.37    103.03 o 
   0   1  10      992.83     1087.84     49.64 o 
   1   1  10      352.27      358.29     16.51 o 
   2   1  10        0.18       -6.81      7.09 o 
   3   1  10     2837.06     2860.44     77.54 o 
   4   1  10     1044.95     1069.25     33.07 o 
   5   1  10      936.94     1027.20     32.81 o 
   6   1  10     1002.44      991.20     32.62 o 
   7   1  10     1448.26     1404.69     47.92 o 
   8   1  10        8.89       -3.19      9.78 o 
   9   1  10       34.56       15.21     12.70 o 
  10   1  10        9.41      -10.02     18.36 o 
  11   1  10      180.64      134.55     27.59 o 
  12   1  10      685.20      680.18     49.50 o 
  13   1  10      191.14      156.12     31.98 o 
  14   1  10        5.03      -26.48     26.48 o 
  15   1  10        2.69      -32.28     49.17 o 
 -15   2  10       52.26       39.75     20.69 o 
 -14   2  10        3.33       25.39     18.26 o 
 -13   2  10       22.63       33.94     17.32 o 
 -12   2  10      606.20      561.31     37.37 o 
 -11   2  10      832.34      782.41     43.77 o 
 -10   2  10      858.68      764.79     44.50 o 
  -9   2  10      373.69      290.07     24.81 o 
  -8   2  10      207.28      173.66     40.66 o 
  -7   2  10      327.29      330.58     27.73 o 
  -6   2  10     1471.71     1345.89     57.61 o 
  -5   2  10     2364.02     2314.81     90.47 o 
  -4   2  10     2483.99     2300.02    118.13 o 
  -3   2  10      510.04      521.54     33.78 o 
  -2   2  10      687.96      708.15     30.01 o 
  -1   2  10      141.38      138.69     12.05 o 
   0   2  10      284.76      305.26     21.26 o 
   1   2  10     2551.61     2596.16     63.85 o 
   2   2  10     4558.43     4549.75    109.59 o 
   3   2  10     2034.78     2053.09     52.07 o 
   4   2  10      698.94      701.57     55.48 o 
   5   2  10       17.17       14.45      9.41 o 
   6   2  10      365.65      342.33     39.56 o 
   7   2  10     2330.74     2287.09     80.09 o 
   8   2  10     1811.59     1841.12     67.35 o 
   9   2  10     1016.20     1012.61     44.57 o 
  10   2  10      328.06      275.60     23.81 o 
  11   2  10       23.61        8.96     22.30 o 
  12   2  10        3.73      -11.87     22.38 o 
  13   2  10      161.05      128.63     31.30 o 
  14   2  10      393.55      339.92     42.37 o 
  15   2  10      261.46      207.10     46.44 o 
 -15   3  10      242.83      220.09     46.38 o 
 -14   3  10      623.43      696.65     44.69 o 
 -13   3  10      403.36      470.37     36.01 o 
 -12   3  10      145.33       90.72     19.38 o 
 -11   3  10       86.24       80.39     17.82 o 
 -10   3  10      577.46      574.55     36.50 o 
  -9   3  10      154.06      156.06     18.88 o 
  -8   3  10     2338.99     2347.83    162.24 o 
  -7   3  10     5658.43     5602.49    241.82 o 
  -6   3  10      705.28      628.06     33.58 o 
  -5   3  10       13.18       14.37      8.77 o 
  -4   3  10      302.30      218.94     21.92 o 
  -3   3  10     3127.69     2908.44     76.22 o 
  -2   3  10    11160.63    11469.72    287.32 o 
  -1   3  10     7600.88     7609.48    213.47 o 
   0   3  10     4742.34     4759.41    135.76 o 
   1   3  10     1256.32     1240.09     44.43 o 
   2   3  10       89.12      111.21     12.78 o 
   3   3  10     3848.47     3902.17    106.85 o 
   4   3  10     5688.78     5659.84    152.24 o 
   5   3  10     4755.32     4759.73    149.56 o 
   6   3  10     9689.59     9775.59    285.78 o 
   7   3  10     1553.16     1538.84     58.53 o 
   8   3  10      124.48       93.78     15.84 o 
   9   3  10      176.72      167.98     18.69 o 
  10   3  10      730.50      703.60     42.04 o 
  11   3  10     1583.10     1588.26     63.79 o 
  12   3  10     1908.64     2047.58     92.45 o 
  13   3  10      804.09      926.02     65.93 o 
  14   3  10       87.52       75.68     33.45 o 
 -15   4  10        1.26      -23.37     36.67 o 
 -14   4  10      103.04       96.64     22.86 o 
 -13   4  10       33.61       26.90     18.20 o 
 -12   4  10        2.84       -1.42     15.94 o 
 -11   4  10       10.65      -10.34     13.82 o 
 -10   4  10       13.73       10.86     16.38 o 
  -9   4  10        8.86       -5.49     13.02 o 
  -8   4  10        1.06      -11.72     11.72 o 
  -7   4  10       69.90       53.08     14.05 o 
  -6   4  10       19.74       44.82     11.92 o 
  -5   4  10      358.23      374.35     40.38 o 
  -4   4  10       26.31       52.64     10.53 o 
  -3   4  10      625.98      644.39     29.92 o 
  -2   4  10      224.69      262.45     29.23 o 
  -1   4  10       40.60       73.08     14.68 o 
   0   4  10     1783.02     1830.60     71.40 o 
   1   4  10      669.85      708.69     37.10 o 
   2   4  10        9.44       -0.70      6.87 o 
   3   4  10      106.53       84.73     10.22 o 
   4   4  10      725.78      699.37     27.85 o 
   5   4  10      211.88      197.16     14.45 o 
   6   4  10     1166.37     1154.17     47.14 o 
   7   4  10        7.54      -12.83     18.00 o 
   8   4  10      306.79      252.81     21.12 o 
   9   4  10       54.35       32.31     15.05 o 
  10   4  10      348.18      339.28     26.27 o 
  11   4  10       10.78       -7.24     16.17 o 
  12   4  10       10.85       -7.70     18.29 o 
  13   4  10       11.35       27.66     29.15 o 
  14   4  10        0.09      -16.21     37.36 o 
 -14   5  10      234.89      258.07     29.51 o 
 -13   5  10      101.05      105.37     22.69 o 
 -12   5  10      237.89      308.72     36.79 o 
 -11   5  10       31.06       35.34     16.48 o 
 -10   5  10      719.62      680.24     77.77 o 
  -9   5  10      785.54      717.73     50.14 o 
  -8   5  10      995.68      911.75     47.49 o 
  -7   5  10     2702.55     2595.95    104.72 o 
  -6   5  10     4186.38     3991.59    130.37 o 
  -5   5  10     1054.07     1040.04     41.09 o 
  -4   5  10      163.95      124.87     28.15 o 
  -3   5  10      555.49      395.92     35.81 o 
  -2   5  10      830.21      863.72     68.31 o 
  -1   5  10     5147.30     5518.72    180.44 o 
   0   5  10     2938.02     3053.39    106.64 o 
   1   5  10      754.84      762.75     48.34 o 
   2   5  10      155.41      165.75     31.56 o 
   3   5  10      836.92      890.89     69.47 o 
   4   5  10      766.24      707.97     28.96 o 
   5   5  10     6845.78     6624.43    178.74 o 
   6   5  10     3640.24     3556.58    102.11 o 
   7   5  10     1063.35      993.45     43.99 o 
   8   5  10       16.25       10.28     13.35 o 
   9   5  10       20.96       -4.41     13.63 o 
  10   5  10      306.53      280.62     25.09 o 
  11   5  10     1091.75     1205.72     54.20 o 
  12   5  10      328.78      331.99     29.55 o 
  13   5  10      221.39      190.40     36.76 o 
 -14   6  10       19.96      -33.11     39.43 o 
 -13   6  10      204.75      207.21     31.34 o 
 -12   6  10      562.42      637.65     42.62 o 
 -11   6  10      271.46      308.04     28.46 o 
 -10   6  10       92.81       93.90     21.73 o 
  -9   6  10       71.80       82.95     20.23 o 
  -8   6  10       96.33       74.21     19.84 o 
  -7   6  10       10.75       18.41     13.54 o 
  -6   6  10     1603.70     1552.27     66.65 o 
  -5   6  10     2205.63     2111.27     84.66 o 
  -4   6  10      930.17      970.36     57.51 o 
  -3   6  10     1362.11     1354.26    148.30 o 
  -2   6  10       15.67       26.33     22.05 o 
  -1   6  10     1387.49     1502.90    260.86 o 
   0   6  10     1256.26     1276.50     53.82 o 
   1   6  10     1489.83     1500.11     62.42 o 
   2   6  10      853.41      872.71     43.27 o 
   3   6  10      642.79      699.86     39.14 o 
   4   6  10      207.62      170.83     19.74 o 
   5   6  10      259.54      346.93     34.33 o 
   6   6  10      628.04      618.79     32.53 o 
   7   6  10     2384.41     2431.07     74.51 o 
   8   6  10      813.83      835.99     47.72 o 
   9   6  10      853.61      808.59     39.73 o 
  10   6  10      208.96      206.88     22.41 o 
  11   6  10      111.30      134.77     20.99 o 
  12   6  10        1.46       -4.75     18.53 o 
  13   6  10      413.06      389.75     76.17 o 
 -13   7  10       52.33       78.70     27.20 o 
 -12   7  10      248.64      208.87     32.34 o 
 -11   7  10       16.96       24.72     18.52 o 
 -10   7  10        5.91       -0.82     16.38 o 
  -9   7  10        2.61       17.27     15.80 o 
  -8   7  10       12.05       11.19     15.02 o 
  -7   7  10        9.49       10.69     14.11 o 
  -6   7  10        1.77      -12.42     12.42 o 
  -5   7  10       25.92       34.54     14.42 o 
  -4   7  10      177.57      145.75     22.77 o 
  -3   7  10       51.60       29.79     16.54 o 
  -2   7  10      137.30      114.86     20.67 o 
  -1   7  10      685.32      681.03     77.84 o 
   0   7  10      559.51      573.63     42.19 o 
   1   7  10      301.97      280.03     24.78 o 
   2   7  10      204.70      151.29     19.50 o 
   3   7  10      191.18      148.12     19.49 o 
   4   7  10        4.89       -9.68     10.14 o 
   5   7  10      142.02      137.38     25.27 o 
   6   7  10      218.11      178.34     18.16 o 
   7   7  10       38.48       20.21     12.17 o 
   8   7  10       14.24      -13.38     13.96 o 
   9   7  10       15.66       -3.88     15.26 o 
  10   7  10       88.78       69.63     18.79 o 
  11   7  10       42.43       39.89     20.47 o 
  12   7  10       57.93       42.23     51.36 o 
 -12   8  10      165.45      214.76     28.04 o 
 -11   8  10      182.90      159.44     24.94 o 
 -10   8  10      276.98      281.50     27.83 o 
  -9   8  10      294.69      382.26     33.43 o 
  -8   8  10       66.48       92.71     19.04 o 
  -7   8  10       15.49       20.87     15.41 o 
  -6   8  10      185.32      176.32     25.78 o 
  -5   8  10      279.64      276.72     83.94 o 
  -4   8  10     1680.09     1654.30    121.23 o 
  -3   8  10      604.43      625.38     46.28 o 
  -2   8  10      170.62      208.83     26.63 o 
  -1   8  10       53.50       60.38     19.82 o 
   0   8  10      498.18      508.57     79.60 o 
   1   8  10     1401.93     1454.81     78.87 o 
   2   8  10     2189.11     2039.58    103.02 o 
   3   8  10      786.23      768.32     56.50 o 
   4   8  10      196.17      149.32     55.15 o 
   5   8  10        4.15       15.13     12.70 o 
   6   8  10        0.59      -10.39     12.24 o 
   7   8  10      439.73      428.11     26.74 o 
   8   8  10      680.40      721.61     35.10 o 
   9   8  10      310.67      322.95     28.61 o 
  10   8  10      207.12      222.97     36.45 o 
  11   8  10      106.29      144.75     53.78 o 
 -12   9  10        0.15      -32.70     33.49 o 
 -11   9  10        0.45        1.11     19.61 o 
 -10   9  10       79.44       76.69     21.62 o 
  -9   9  10       68.12       45.87     19.47 o 
  -8   9  10       55.48       54.51     18.88 o 
  -7   9  10      104.24      108.74     22.72 o 
  -6   9  10       27.41       42.55     21.16 o 
  -5   9  10       44.23       35.05     21.22 o 
  -4   9  10      703.97      783.94     53.65 o 
  -3   9  10      318.88      313.96     83.25 o 
  -2   9  10      607.70      516.53     43.76 o 
  -1   9  10      822.62      834.11     55.85 o 
   0   9  10      201.52      200.78     27.44 o 
   1   9  10      120.08      118.54     23.96 o 
   2   9  10      416.70      448.10     51.21 o 
   3   9  10       30.82       44.00     32.52 o 
   4   9  10      395.32      325.55     35.28 o 
   5   9  10      658.79      637.50     32.64 o 
   6   9  10      111.70      101.34     16.67 o 
   7   9  10       46.95       42.65     15.10 o 
   8   9  10        0.09        0.31     13.77 o 
   9   9  10        3.14       12.81     18.10 o 
  10   9  10      119.78      122.39     52.32 o 
 -10  10  10      133.81      163.59     30.44 o 
  -9  10  10        0.34      -17.22     17.22 o 
  -8  10  10       22.63       14.85     18.20 o 
  -7  10  10        3.69      -19.84     19.84 o 
  -6  10  10        4.76      -15.80     20.24 o 
  -5  10  10      209.47      207.58     29.74 o 
  -4  10  10      268.78      228.40     51.58 o 
  -3  10  10       12.97       28.42     21.37 o 
  -2  10  10       12.69       25.00     21.44 o 
  -1  10  10       20.55       32.41     21.76 o 
   0  10  10       44.16       83.06     23.67 o 
   1  10  10      402.34      429.12     40.90 o 
   2  10  10       12.72       15.82     20.36 o 
   3  10  10        0.91        5.87     19.65 o 
   4  10  10       75.87       93.72     28.79 o 
   5  10  10        3.64      -10.00     13.56 o 
   6  10  10       22.24       26.33     15.05 o 
   7  10  10       33.66       36.19     15.99 o 
   8  10  10       79.41       86.50     23.37 o 
   9  10  10      136.04      140.41     31.02 o 
  -9  11  10       52.09       69.99     27.00 o 
  -8  11  10      189.62      203.29     44.79 o 
  -7  11  10      261.01      271.51     36.01 o 
  -6  11  10       52.20       25.70     23.62 o 
  -5  11  10        1.45      -10.48     21.74 o 
  -4  11  10        1.50        4.12     22.54 o 
  -3  11  10      184.62      164.66     49.27 o 
  -2  11  10      870.84      887.69     61.48 o 
  -1  11  10      588.50      652.23     51.91 o 
   0  11  10      137.51      154.84     28.49 o 
   1  11  10       24.69       14.20     21.74 o 
   2  11  10        0.66       -3.10     20.77 o 
   3  11  10      366.27      363.76     40.14 o 
   4  11  10      231.24      238.21     32.07 o 
   5  11  10      149.89      128.89     20.63 o 
   6  11  10      220.69      205.06     21.69 o 
   7  11  10      253.94      284.66     43.36 o 
   8  11  10       19.58       15.44     31.07 o 
  -6  12  10        6.35       -9.18     32.10 o 
  -5  12  10       20.32       -9.33     23.87 o 
  -4  12  10       19.74       -3.99     24.07 o 
  -3  12  10       20.61       14.47     24.01 o 
  -2  12  10       51.01       71.66     26.88 o 
  -1  12  10       13.67       -4.44     23.13 o 
   0  12  10       63.16       30.31     27.40 o 
   1  12  10      139.35      121.20     28.60 o 
   2  12  10       87.02       63.63     26.89 o 
   3  12  10        5.69       -9.93     22.93 o 
   4  12  10        2.34        4.83     23.30 o 
   5  12  10        4.36       15.90     18.20 o 
   6  12  10       36.83       63.33     35.65 o 
  -3  13  10       25.66       -8.01     34.67 o 
  -2  13  10      170.67      190.30     46.22 o 
  -1  13  10       23.70       82.27     41.24 o 
   0  13  10        0.42      -11.94     35.73 o 
   1  13  10       27.71       46.96     38.16 o 
   2  13  10        0.04      -27.56     35.19 o 
   3  13  10      118.12       92.04     44.38 o 
 -14   1  11      463.06      517.98     46.39 o 
 -13   1  11      640.47      710.10     47.87 o 
 -12   1  11      145.25      106.83     19.97 o 
 -11   1  11      106.49      111.74     19.25 o 
 -10   1  11      954.70      930.06     48.42 o 
  -9   1  11     1395.09     1357.05     61.27 o 
  -8   1  11     3587.08     3484.68    135.08 o 
  -7   1  11     5943.57     6003.97    223.48 o 
  -6   1  11      398.12      358.25     55.81 o 
  -5   1  11      160.85      148.80     12.03 o 
  -4   1  11      215.88      273.45     29.80 o 
  -3   1  11     4304.86     4288.91    142.57 o 
  -2   1  11    11513.24    11961.95    374.99 o 
  -1   1  11     6771.62     7160.52    180.28 o 
   0   1  11    10546.56    10960.41    274.89 o 
   1   1  11     5869.90     5926.23    140.85 o 
   2   1  11      369.19      361.87     16.92 o 
   3   1  11     1960.33     1872.85     53.16 o 
   4   1  11     4929.45     4868.13    128.00 o 
   5   1  11     3578.49     3663.17     98.35 o 
   6   1  11     2546.56     2548.67     71.09 o 
   7   1  11     3036.18     3009.65     99.77 o 
   8   1  11      173.68      172.94     18.37 o 
   9   1  11      406.21      374.67     34.88 o 
  10   1  11     1186.87     1070.31     59.57 o 
  11   1  11      967.61      960.00     58.26 o 
  12   1  11     1092.13     1110.75     66.61 o 
  13   1  11      417.32      396.29     55.92 o 
  14   1  11       11.64      -23.95     36.09 o 
 -14   2  11      105.78      116.25     23.19 o 
 -13   2  11      145.26      159.87     22.79 o 
 -12   2  11      133.37      151.02     21.84 o 
 -11   2  11      547.32      610.66     48.91 o 
 -10   2  11      450.89      475.34     60.04 o 
  -9   2  11       77.01       59.51     15.57 o 
  -8   2  11      424.95      402.81     28.90 o 
  -7   2  11     1198.03     1122.87     65.98 o 
  -6   2  11     1335.62     1373.07     59.10 o 
  -5   2  11     2722.10     2676.03    103.90 o 
  -4   2  11     2483.46     2523.40     97.57 o 
  -3   2  11      545.68      581.75     29.10 o 
  -2   2  11     3268.92     3323.82    113.67 o 
  -1   2  11      282.50      195.70     17.15 o 
   0   2  11     2736.41     2792.30     69.32 o 
   1   2  11     6386.58     6599.12    156.09 o 
   2   2  11     2140.60     2250.24     56.40 o 
   3   2  11      688.51      743.10     28.21 o 
   4   2  11     3912.46     4033.94    118.81 o 
   5   2  11      148.62      177.23     15.33 o 
   6   2  11     1975.67     1987.73     69.51 o 
   7   2  11      383.39      398.76     25.72 o 
   8   2  11      195.94      194.40     19.35 o 
   9   2  11     2614.66     2657.71     92.55 o 
  10   2  11     1114.35     1078.29     53.91 o 
  11   2  11       46.87       15.82     21.55 o 
  12   2  11      236.16      200.08     33.14 o 
  13   2  11       50.06       33.25     28.87 o 
  14   2  11      280.05      276.37     49.47 o 
 -14   3  11      105.78      121.05     23.56 o 
 -13   3  11       27.02       23.40     17.93 o 
 -12   3  11       71.79       64.78     18.58 o 
 -11   3  11       39.31       29.12     16.13 o 
 -10   3  11      287.05      247.43     24.52 o 
  -9   3  11      158.99      113.61     17.91 o 
  -8   3  11      140.29      127.07     17.47 o 
  -7   3  11      346.70      329.09     25.42 o 
  -6   3  11      981.86      920.41     75.43 o 
  -5   3  11      272.39      139.58     34.56 o 
  -4   3  11      808.97      717.01     37.44 o 
  -3   3  11      139.57      114.15     15.68 o 
  -2   3  11      471.42      467.32     27.67 o 
  -1   3  11       21.51       31.71      6.85 o 
   0   3  11      109.41       95.48     22.56 o 
   1   3  11       76.18       62.62      7.78 o 
   2   3  11      155.80      165.38     14.19 o 
   3   3  11       94.06      127.21     12.38 o 
   4   3  11      142.24      124.24     16.61 o 
   5   3  11     2286.44     2178.89     76.13 o 
   6   3  11      501.07      465.74     29.47 o 
   7   3  11       74.08       51.09     13.77 o 
   8   3  11       13.71        3.71     13.21 o 
   9   3  11       28.79       -1.26     13.69 o 
  10   3  11      154.04      116.94     19.53 o 
  11   3  11      297.48      330.44     28.51 o 
  12   3  11       16.22        7.92     25.87 o 
  13   3  11        6.17      -21.83     27.51 o 
  14   3  11       81.00       55.15     40.81 o 
 -14   4  11        6.42       -2.78     19.24 o 
 -13   4  11      146.82      177.22     24.95 o 
 -12   4  11     1012.26      987.53     53.34 o 
 -11   4  11      758.34      806.26     57.13 o 
 -10   4  11      394.14      386.69     30.81 o 
  -9   4  11     1020.35      977.55     50.10 o 
  -8   4  11      175.57      170.69     19.40 o 
  -7   4  11      785.78      753.05     40.29 o 
  -6   4  11     2133.19     1735.13     88.91 o 
  -5   4  11     1648.84     1715.28     89.46 o 
  -4   4  11     2428.09     2361.00     90.40 o 
  -3   4  11     3021.95     3022.03    198.13 o 
  -2   4  11     1563.82     1622.97    163.35 o 
  -1   4  11      348.04      328.69     54.31 o 
   0   4  11     1982.47     2112.86    133.62 o 
   1   4  11     3536.31     3685.89    130.72 o 
   2   4  11     5359.36     5354.10    147.45 o 
   3   4  11     3694.41     3691.70    104.78 o 
   4   4  11     2343.68     2350.11     83.37 o 
   5   4  11       33.97       83.10     14.14 o 
   6   4  11     1377.80     1270.75     50.69 o 
   7   4  11     2549.74     2482.25     86.20 o 
   8   4  11     1305.27     1316.35     53.71 o 
   9   4  11     2718.46     2595.59     91.81 o 
  10   4  11      418.19      401.31     29.41 o 
  11   4  11        0.62       -3.31     15.93 o 
  12   4  11        0.68       -3.60     17.68 o 
  13   4  11      330.90      364.09     44.30 o 
  14   4  11      454.45      488.26     93.47 o 
 -14   5  11       91.10       16.85     38.82 o 
 -13   5  11        6.95       16.29     20.07 o 
 -12   5  11       36.27       42.73     19.38 o 
 -11   5  11       52.71       41.08     17.56 o 
 -10   5  11      204.29      182.56     22.52 o 
  -9   5  11      333.90      296.88     27.14 o 
  -8   5  11      754.37      792.58     42.66 o 
  -7   5  11      512.24      513.13     61.43 o 
  -6   5  11        0.35       54.20     13.93 o 
  -5   5  11       55.28       19.18     10.27 o 
  -4   5  11      250.34      252.74     53.47 o 
  -3   5  11      271.01      257.07     27.26 o 
  -2   5  11     1666.65     1779.03     89.96 o 
  -1   5  11      947.97     1017.05     58.08 o 
   0   5  11      287.28      259.65     58.75 o 
   1   5  11      359.74      453.72     61.46 o 
   2   5  11        5.06        2.90     11.17 o 
   3   5  11      168.39      175.87     14.35 o 
   4   5  11      561.77      555.46     25.55 o 
   5   5  11     1640.04     1715.28     64.18 o 
   6   5  11      510.88      517.37     37.04 o 
   7   5  11      469.23      410.08     31.06 o 
   8   5  11       50.09       49.57     17.51 o 
   9   5  11        0.25      -10.67     13.43 o 
  10   5  11       35.15       22.57     16.02 o 
  11   5  11      201.72      197.72     23.35 o 
  12   5  11      476.62      476.21     35.37 o 
  13   5  11      113.67      107.72     37.75 o 
 -13   6  11        9.87       -6.35     19.51 o 
 -12   6  11      272.23      305.69     30.05 o 
 -11   6  11       69.70       67.48     25.52 o 
 -10   6  11      118.55       78.28     23.00 o 
  -9   6  11      340.11      383.11     50.19 o 
  -8   6  11       10.35       19.18     14.51 o 
  -7   6  11      124.31       98.32     17.17 o 
  -6   6  11      433.26      472.35     31.27 o 
  -5   6  11       15.33        0.72     15.85 o 
  -4   6  11      398.24      411.98     50.83 o 
  -3   6  11      648.18      706.37     46.72 o 
  -2   6  11       33.90       34.20     15.77 o 
  -1   6  11      171.03      202.81     38.33 o 
   0   6  11       51.41       70.14     22.02 o 
   1   6  11      516.55      518.82     32.55 o 
   2   6  11     1164.46     1116.33     52.38 o 
   3   6  11      543.85      491.73     33.82 o 
   4   6  11       75.90       58.29     12.18 o 
   5   6  11        5.93        0.25     10.89 o 
   6   6  11      168.41      167.12     19.61 o 
   7   6  11      371.36      360.14     26.40 o 
   8   6  11      420.84      440.97     36.01 o 
   9   6  11      217.26      201.84     21.23 o 
  10   6  11       21.37       13.54     15.70 o 
  11   6  11       13.60        7.86     17.21 o 
  12   6  11       23.94        1.12     19.62 o 
 -12   7  11       35.58       55.01     21.12 o 
 -11   7  11        0.81        3.98     17.60 o 
 -10   7  11      405.86      339.04     30.51 o 
  -9   7  11      709.76      737.42     43.57 o 
  -8   7  11      584.70      566.39     36.61 o 
  -7   7  11      747.30      760.30     48.84 o 
  -6   7  11      540.34      564.03     35.17 o 
  -5   7  11      190.81      171.77     30.82 o 
  -4   7  11       57.59       78.19     49.11 o 
  -3   7  11      512.97      500.68     75.41 o 
  -2   7  11     1958.95     1996.51    101.64 o 
  -1   7  11     3564.48     3692.53    173.97 o 
   0   7  11     2715.73     2735.83    157.92 o 
   1   7  11      415.86      375.89     60.22 o 
   2   7  11       19.56       41.17     15.42 o 
   3   7  11       62.75       80.91     18.38 o 
   4   7  11     1143.85     1176.22     43.08 o 
   5   7  11     3196.07     3228.86     95.38 o 
   6   7  11     1058.76     1099.92     42.18 o 
   7   7  11      172.34      145.67     31.15 o 
   8   7  11       36.54       32.99     26.50 o 
   9   7  11       23.80       30.88     15.71 o 
  10   7  11      232.36      234.02     24.59 o 
  11   7  11     1139.25     1289.35     64.91 o 
 -12   8  11      128.01      149.08     31.42 o 
 -11   8  11        6.23       -3.22     18.67 o 
 -10   8  11       18.43       21.91     18.42 o 
  -9   8  11        0.80       24.27     17.84 o 
  -8   8  11       46.05       23.75     17.42 o 
  -7   8  11        2.22       -5.67     15.02 o 
  -6   8  11      239.05      216.65     28.77 o 
  -5   8  11       54.11       31.88     30.28 o 
  -4   8  11        4.15       14.12     18.64 o 
  -3   8  11      222.08      198.65     55.20 o 
  -2   8  11       24.21       37.25     29.54 o 
  -1   8  11       33.50       25.45     19.08 o 
   0   8  11       73.09       54.54     20.07 o 
   1   8  11       18.15       12.30     16.95 o 
   2   8  11      163.17      161.38     24.34 o 
   3   8  11      431.34      385.38     47.72 o 
   4   8  11        2.40      -11.82     11.82 o 
   5   8  11        4.06       14.69     13.20 o 
   6   8  11      108.51       76.74     19.14 o 
   7   8  11        4.81      -10.47     15.44 o 
   8   8  11      165.82      189.99     23.49 o 
   9   8  11       24.94       34.23     18.42 o 
  10   8  11        8.07       12.91     26.43 o 
 -11   9  11       16.15        8.00     23.17 o 
 -10   9  11       41.99       62.02     21.27 o 
  -9   9  11       56.21       56.29     20.02 o 
  -8   9  11      276.72      229.79     32.27 o 
  -7   9  11      303.55      337.01     37.13 o 
  -6   9  11      176.55      177.88     41.69 o 
  -5   9  11        1.16       -6.83     19.33 o 
  -4   9  11       18.62       33.29     21.05 o 
  -3   9  11      207.47      169.19     27.11 o 
  -2   9  11     1070.70     1162.06     70.44 o 
  -1   9  11     1837.18     1822.67     97.30 o 
   0   9  11      680.59      648.57     51.35 o 
   1   9  11      168.93      185.02     51.42 o 
   2   9  11      340.26      315.68     56.58 o 
   3   9  11      163.98      159.56     26.19 o 
   4   9  11      341.84      333.13     34.74 o 
   5   9  11      322.34      299.45     23.26 o 
   6   9  11      235.69      250.73     22.79 o 
   7   9  11      123.51      117.12     17.95 o 
   8   9  11        3.24        4.38     25.27 o 
   9   9  11       15.96       29.18     19.58 o 
 -10  10  11        0.54       12.45     24.35 o 
  -9  10  11        0.12       -3.04     30.11 o 
  -8  10  11       37.76       36.71     25.08 o 
  -7  10  11      159.70      149.87     35.29 o 
  -6  10  11      140.18      130.43     36.11 o 
  -5  10  11      236.21      231.67     31.96 o 
  -4  10  11      406.35      394.16     41.45 o 
  -3  10  11      275.44      233.46     32.26 o 
  -2  10  11      200.47      209.91     40.69 o 
  -1  10  11       42.34       53.25     33.64 o 
   0  10  11       58.60       67.59     23.98 o 
   1  10  11      438.73      435.63     42.09 o 
   2  10  11      533.42      588.97     56.42 o 
   3  10  11       67.12       81.67     53.96 o 
   4  10  11       44.50       49.34     24.75 o 
   5  10  11       15.08       10.45     16.91 o 
   6  10  11        0.11       12.13     15.50 o 
   7  10  11      128.65      156.20     20.17 o 
   8  10  11      149.25      157.15     25.52 o 
  -8  11  11       27.56        9.98     32.33 o 
  -7  11  11       48.79       53.64     33.44 o 
  -6  11  11        0.35      -11.61     22.72 o 
  -5  11  11        7.88       -7.67     21.97 o 
  -4  11  11      135.86      156.80     30.38 o 
  -3  11  11        0.44      -11.91     22.36 o 
  -2  11  11        6.15       29.04     23.34 o 
  -1  11  11       79.92       72.10     53.08 o 
   0  11  11       87.43       85.10     27.97 o 
   1  11  11        7.17        5.61     21.46 o 
   2  11  11        6.45       -8.81     20.65 o 
   3  11  11       16.60       10.58     33.80 o 
   4  11  11       32.13       41.82     23.01 o 
   5  11  11        5.18       15.14     16.80 o 
   6  11  11       11.65       12.96     16.99 o 
   7  11  11        2.27       -4.13     19.02 o 
  -6  12  11        0.25       -0.07     33.27 o 
  -5  12  11      167.61      188.83     44.55 o 
  -4  12  11      227.57      250.83     48.93 o 
  -3  12  11        0.21       11.76     26.56 o 
  -2  12  11       25.43       15.64     52.45 o 
  -1  12  11       35.53       29.62     25.60 o 
   0  12  11       72.66       88.18     28.38 o 
   1  12  11      586.66      572.66     51.71 o 
   2  12  11      155.63      189.66     33.18 o 
   3  12  11       18.99        7.64     35.31 o 
   4  12  11      235.35      244.02     47.25 o 
   5  12  11       12.67      -19.96     19.96 o 
  -1  13  11       46.26       32.15     39.52 o 
   0  13  11       25.08       24.26     37.64 o 
 -14   0  12       63.63       58.63     35.68 o 
 -13   0  12       76.06       89.03     34.68 o 
 -12   0  12       72.59       70.72     29.99 o 
 -11   0  12     1571.42     1574.77    125.85 o 
 -10   0  12     1426.04     1255.36    103.70 o 
  -9   0  12      587.25      488.22     56.18 o 
  -8   0  12        0.13      -13.01     20.29 o 
  -7   0  12      724.46      670.96     65.36 o 
  -6   0  12      104.65       93.39     24.22 o 
  -5   0  12     4821.61     4471.67    302.76 o 
  -4   0  12     9469.78     9910.54    533.61 o 
  -3   0  12      519.44      548.82     30.43 o 
  -2   0  12       40.74       52.88     10.43 o 
  -1   0  12      974.75      955.04     43.01 o 
   0   0  12     1077.29     1133.15     48.58 o 
   1   0  12     4919.94     5076.30    188.35 o 
   2   0  12     1453.52     1407.94     59.09 o 
   3   0  12     2993.36     2779.68    342.71 o 
   4   0  12     2838.72     1774.97    130.32 o 
   5   0  12      134.48      128.77     36.09 o 
   6   0  12      773.72      513.87     55.50 o 
   7   0  12     2824.19     2658.69    262.97 o 
   8   0  12     3150.35     3040.00    119.58 o 
   9   0  12     4467.95     4203.83    245.55 o 
  10   0  12     1926.61     2084.44    156.58 o 
  11   0  12       60.24       56.48     52.02 o 
  12   0  12       24.79       47.09     48.95 o 
  13   0  12      122.56       93.97     58.84 o 
 -14   1  12       78.39       31.47     24.41 o 
 -13   1  12      284.25      297.62     59.69 o 
 -12   1  12       40.00       19.10     19.41 o 
 -11   1  12       41.79       60.37     20.26 o 
 -10   1  12       29.23       44.56     19.61 o 
  -9   1  12      175.47      127.36     31.31 o 
  -8   1  12      459.18      411.25     65.06 o 
  -7   1  12     1042.58      997.88    155.27 o 
  -6   1  12       89.25       88.64     22.47 o 
  -5   1  12        3.70       14.08     12.11 o 
  -4   1  12      345.64      457.04     23.25 o 
  -3   1  12      368.59      362.71     20.41 o 
  -2   1  12     2125.45     2187.44     92.75 o 
  -1   1  12     1377.03     1433.30     75.16 o 
   0   1  12     1462.04     1552.69     49.18 o 
   1   1  12      865.40      797.49     26.59 o 
   2   1  12     1233.67     1237.28     41.60 o 
   3   1  12       13.56       17.98      7.28 o 
   4   1  12      336.81      333.92     16.74 o 
   5   1  12      171.96      192.75     14.14 o 
   6   1  12      333.06      330.18     22.94 o 
   7   1  12     1825.70     1801.44     76.35 o 
   8   1  12       47.88       56.54     15.17 o 
   9   1  12      231.30      217.95     21.42 o 
  10   1  12      280.18      255.84     31.80 o 
  11   1  12       65.87       42.00     34.24 o 
  12   1  12      765.18      792.74     72.31 o 
  13   1  12      392.43      385.04     53.15 o 
 -14   2  12        0.73       -0.07     19.23 o 
 -13   2  12        1.57       -2.41     17.75 o 
 -12   2  12      254.86      209.58     24.46 o 
 -11   2  12      460.94      482.89     34.58 o 
 -10   2  12      508.61      525.01     35.20 o 
  -9   2  12      787.17      726.05     41.21 o 
  -8   2  12      203.07      174.97     19.56 o 
  -7   2  12       21.89       27.92     12.66 o 
  -6   2  12      317.64      187.59     22.19 o 
  -5   2  12      653.19      657.19     58.64 o 
  -4   2  12     3330.12     3265.59    158.96 o 
  -3   2  12      111.84       86.00     12.94 o 
  -2   2  12       10.55       20.55      7.39 o 
  -1   2  12        6.16       23.86      7.28 o 
   0   2  12       27.06       16.27      5.85 o 
   1   2  12      743.87      776.11     39.06 o 
   2   2  12     4178.43     4117.14    119.03 o 
   3   2  12     3645.45     3699.28    107.70 o 
   4   2  12     2492.65     2580.59     79.14 o 
   5   2  12      196.42      206.50     16.02 o 
   6   2  12        1.67       -4.23     10.68 o 
   7   2  12      873.94      887.65     41.23 o 
   8   2  12     2139.65     2022.99     75.79 o 
   9   2  12     2027.97     2035.85     76.04 o 
  10   2  12      440.13      452.54     30.79 o 
  11   2  12      103.71       96.06     27.87 o 
  12   2  12       74.82       56.07     28.71 o 
  13   2  12       94.04       76.57     33.43 o 
 -14   3  12      408.91      382.03     44.06 o 
 -13   3  12      553.48      631.75     71.76 o 
 -12   3  12      161.61      146.18     22.37 o 
 -11   3  12        1.48        3.93     15.36 o 
 -10   3  12       70.64       77.38     17.50 o 
  -9   3  12      816.41      788.01     43.58 o 
  -8   3  12     2448.93     2350.02     96.52 o 
  -7   3  12     2472.04     2522.74    118.26 o 
  -6   3  12     2008.07     1861.11    101.42 o 
  -5   3  12       75.70      121.65     27.25 o 
  -4   3  12        5.59       66.31     21.77 o 
  -3   3  12      731.48      766.05     59.20 o 
  -2   3  12     2841.92     2925.23     95.70 o 
  -1   3  12     1665.95     1669.52     66.72 o 
   0   3  12     1970.18     2021.78     56.82 o 
   1   3  12     1824.62     1895.02     58.39 o 
   2   3  12       62.09       67.47     17.62 o 
   3   3  12      426.68      414.42     24.15 o 
   4   3  12     2837.63     2811.54     94.03 o 
   5   3  12     4928.66     4785.75    149.18 o 
   6   3  12     3493.72     3469.33    115.89 o 
   7   3  12     3519.16     3503.64    116.84 o 
   8   3  12      656.91      657.32     35.46 o 
   9   3  12      447.65      412.29     29.30 o 
  10   3  12      232.16      241.81     23.21 o 
  11   3  12      297.94      350.00     37.01 o 
  12   3  12     1718.62     1845.78     90.80 o 
  13   3  12      742.22      730.24     68.52 o 
 -14   4  12      128.67      127.67     41.79 o 
 -13   4  12      123.24      105.27     23.19 o 
 -12   4  12       16.65       22.15     17.76 o 
 -11   4  12       68.52       65.40     18.66 o 
 -10   4  12       28.52       10.16     14.97 o 
  -9   4  12       11.59        5.29     14.43 o 
  -8   4  12      200.23      148.83     19.49 o 
  -7   4  12       72.02       64.21     18.01 o 
  -6   4  12       24.84       71.34     18.33 o 
  -5   4  12      146.06      169.29     24.57 o 
  -4   4  12      202.87      190.33     22.09 o 
  -3   4  12        9.68        7.12     13.50 o 
  -2   4  12      394.52      427.73     74.03 o 
  -1   4  12        1.98       -9.59      9.59 o 
   0   4  12      464.90      542.61     42.85 o 
   1   4  12      444.20      453.34     38.59 o 
   2   4  12       46.63       49.02      9.91 o 
   3   4  12      106.76       75.25     13.69 o 
   4   4  12      788.62      767.30     36.08 o 
   5   4  12       37.72       31.22     13.45 o 
   6   4  12      349.92      298.93     42.15 o 
   7   4  12       63.82       59.87     21.74 o 
   8   4  12       18.48       26.31     14.82 o 
   9   4  12        6.05        5.41     16.82 o 
  10   4  12      232.86      217.34     23.54 o 
  11   4  12       18.73       10.32     16.62 o 
  12   4  12       18.98       -5.58     18.44 o 
  13   4  12        0.99      -16.33     33.16 o 
 -13   5  12      212.82      170.82     26.33 o 
 -12   5  12      245.86      255.58     27.86 o 
 -11   5  12      283.14      302.46     28.75 o 
 -10   5  12       30.34       21.57     16.67 o 
  -9   5  12      636.95      598.24     63.93 o 
  -8   5  12      810.83      761.48     52.15 o 
  -7   5  12     1262.37     1176.39     54.80 o 
  -6   5  12     1646.04     1507.16    109.30 o 
  -5   5  12      289.59      319.91     59.80 o 
  -4   5  12      696.90      713.66     99.11 o 
  -3   5  12      947.30      928.72    125.55 o 
  -2   5  12      409.15      399.33     55.65 o 
  -1   5  12     2726.56     2881.59    137.09 o 
   0   5  12     3712.62     3780.25    133.24 o 
   1   5  12     1414.93     1503.94     64.57 o 
   2   5  12       47.64       34.31     10.56 o 
   3   5  12       13.73       15.13     10.28 o 
   4   5  12      650.51      599.09     32.68 o 
   5   5  12     5647.08     5473.74    170.83 o 
   6   5  12     1534.24     1480.66     58.87 o 
   7   5  12     1974.21     1843.38     70.14 o 
   8   5  12      172.51      153.25     19.13 o 
   9   5  12        0.38      -13.60     13.60 o 
  10   5  12      236.87      219.73     24.55 o 
  11   5  12      803.93      925.67     47.35 o 
  12   5  12      380.21      369.08     47.74 o 
 -12   6  12      444.68      438.25     46.19 o 
 -11   6  12      255.34      198.28     31.29 o 
 -10   6  12       98.45      132.42     26.77 o 
  -9   6  12      337.26      379.97     43.14 o 
  -8   6  12      179.87      193.75     37.59 o 
  -7   6  12      248.29      231.30     23.16 o 
  -6   6  12      281.34      217.91     37.07 o 
  -5   6  12        3.66       11.21     15.62 o 
  -4   6  12      264.99      244.19     36.24 o 
  -3   6  12      355.04      373.85     40.61 o 
  -2   6  12       28.47       26.43     33.18 o 
  -1   6  12      277.85      341.23     76.04 o 
   0   6  12      804.63      771.05     81.37 o 
   1   6  12      551.28      551.64     41.07 o 
   2   6  12     1219.57     1188.52     56.40 o 
   3   6  12     3317.02     3190.36     93.77 o 
   4   6  12      807.65      683.22     50.69 o 
   5   6  12        4.76       32.66     14.93 o 
   6   6  12      153.12      143.38     19.16 o 
   7   6  12      695.80      645.11     35.40 o 
   8   6  12      725.99      758.77     39.23 o 
   9   6  12      509.97      560.01     34.88 o 
  10   6  12      280.23      289.83     26.58 o 
  11   6  12      165.91      147.44     23.38 o 
  12   6  12       28.16       11.62     23.26 o 
 -12   7  12       55.19       75.78     39.69 o 
 -11   7  12       29.81       44.41     20.57 o 
 -10   7  12       14.94       -6.48     17.32 o 
  -9   7  12        2.60       -1.43     16.36 o 
  -8   7  12       47.54       49.03     17.73 o 
  -7   7  12       61.74       39.75     36.88 o 
  -6   7  12      409.76      405.17     44.01 o 
  -5   7  12       10.45       -1.79     16.74 o 
  -4   7  12      200.45      176.50     25.23 o 
  -3   7  12      207.74      201.86     26.28 o 
  -2   7  12        3.77        0.35     15.86 o 
  -1   7  12       67.63       64.63     20.16 o 
   0   7  12      261.86      251.15     36.83 o 
   1   7  12       75.55       64.79     19.79 o 
   2   7  12      302.02      251.03     27.79 o 
   3   7  12      103.46       66.16     13.66 o 
   4   7  12        0.06        6.35     11.77 o 
   5   7  12       51.76       65.99     16.74 o 
   6   7  12        5.51       -6.62     13.95 o 
   7   7  12       85.81       56.48     17.34 o 
   8   7  12      105.30       85.61     18.96 o 
   9   7  12       28.74       10.14     16.44 o 
  10   7  12      102.88      111.42     21.69 o 
  11   7  12        0.39       23.58     22.35 o 
 -11   8  12       95.07      108.43     28.95 o 
 -10   8  12      210.52      226.65     27.51 o 
  -9   8  12      315.45      405.15     97.75 o 
  -8   8  12        7.64        6.27     20.56 o 
  -7   8  12      314.34      342.76     37.54 o 
  -6   8  12      510.98      574.98     66.01 o 
  -5   8  12      338.91      248.22     30.44 o 
  -4   8  12     1315.28     1300.87     75.78 o 
  -3   8  12     1004.65     1097.64     78.64 o 
  -2   8  12      274.51      302.46     45.20 o 
  -1   8  12       14.85       38.12     20.66 o 
   0   8  12       65.17       50.88     23.31 o 
   1   8  12      389.39      408.45     38.40 o 
   2   8  12     1384.32     1357.72     76.33 o 
   3   8  12      554.83      560.40     76.52 o 
   4   8  12      231.64      223.34     24.23 o 
   5   8  12        0.26       -2.41     12.31 o 
   6   8  12      163.49      138.50     22.19 o 
   7   8  12      670.59      680.61     42.12 o 
   8   8  12      581.67      608.58     39.76 o 
   9   8  12      815.93      900.12     63.04 o 
  10   8  12      264.88      227.31     30.23 o 
 -10   9  12      141.29       96.22     38.26 o 
  -9   9  12      164.97      209.80     33.41 o 
  -8   9  12       29.93       43.34     24.30 o 
  -7   9  12        7.37       10.88     20.80 o 
  -6   9  12      163.02      179.26     34.43 o 
  -5   9  12        1.15       -0.91     20.86 o 
  -4   9  12      158.61      155.62     27.23 o 
  -3   9  12       31.81       26.30     20.96 o 
  -2   9  12       23.96        8.45     20.63 o 
  -1   9  12      230.43      242.50     30.99 o 
   0   9  12      263.97      241.25     38.94 o 
   1   9  12        0.32       -3.40     18.13 o 
   2   9  12       59.56       93.41     23.79 o 
   3   9  12       12.34       13.58     19.53 o 
   4   9  12      129.19      152.51     18.96 o 
   5   9  12      574.25      583.22     33.05 o 
   6   9  12      252.83      248.96     37.35 o 
   7   9  12        4.65       22.80     19.18 o 
   8   9  12       30.17       35.78     21.48 o 
   9   9  12        7.69        8.06     21.68 o 
  -9  10  12       59.43       28.44     34.37 o 
  -8  10  12        0.16      -11.17     29.90 o 
  -7  10  12        8.44       11.43     23.65 o 
  -6  10  12       69.16       50.52     25.05 o 
  -5  10  12      129.53      110.45     27.86 o 
  -4  10  12      100.32      150.11     40.77 o 
  -3  10  12        0.21       -9.38     21.47 o 
  -2  10  12       89.27      110.32     26.98 o 
  -1  10  12      131.03      141.87     27.81 o 
   0  10  12        2.41       14.12     21.16 o 
   1  10  12      215.96      198.90     29.96 o 
   2  10  12       46.73       50.71     23.04 o 
   3  10  12       41.88       39.08     22.71 o 
   4  10  12      174.42      167.36     33.79 o 
   5  10  12       52.05       46.44     17.26 o 
   6  10  12       95.40      112.78     19.46 o 
   7  10  12        3.32       -5.36     22.36 o 
   8  10  12        1.94      -22.00     22.03 o 
  -7  11  12      298.56      284.55     50.91 o 
  -6  11  12      128.03      100.77     38.81 o 
  -5  11  12        0.10       -3.41     23.35 o 
  -4  11  12        3.98       -4.23     23.73 o 
  -3  11  12       25.38       11.48     24.30 o 
  -2  11  12      229.27      220.21     33.86 o 
  -1  11  12      525.75      505.67     49.10 o 
   0  11  12      249.74      260.83     45.38 o 
   1  11  12       73.99       99.08     31.18 o 
   2  11  12      132.16      116.81     45.64 o 
   3  11  12       61.99       61.14     25.95 o 
   4  11  12      323.17      378.41     57.57 o 
   5  11  12       93.31       46.60     21.66 o 
   6  11  12       69.71       38.68     21.27 o 
  -4  12  12        3.96      -22.76     32.28 o 
  -3  12  12       17.16      -20.08     33.80 o 
  -2  12  12        0.55       -5.30     34.28 o 
  -1  12  12       22.28       29.77     37.61 o 
   0  12  12        0.22       14.58     26.06 o 
   1  12  12        4.87       -1.19     24.84 o 
   2  12  12        7.52       -7.78     34.34 o 
 -13   1  13      573.48      680.88     53.54 o 
 -12   1  13      263.00      303.04     41.76 o 
 -11   1  13       16.28       20.92     18.87 o 
 -10   1  13       26.87       34.65     18.43 o 
  -9   1  13      743.60      765.70     52.27 o 
  -8   1  13     3491.91     3311.15    165.10 o 
  -7   1  13     3547.64     3470.27    170.82 o 
  -6   1  13     2940.13     2784.07    139.84 o 
  -5   1  13      142.81      108.91     26.01 o 
  -4   1  13       58.94       60.55     14.61 o 
  -3   1  13      569.09      631.23     25.44 o 
  -2   1  13     4949.97     5060.23    121.46 o 
  -1   1  13     8363.59     8582.90    241.33 o 
   0   1  13     1697.66     1725.80     66.17 o 
   1   1  13      252.59      247.52     14.57 o 
   2   1  13      723.39      735.43     41.63 o 
   3   1  13      151.51      148.65     14.90 o 
   4   1  13      855.48      870.01     37.60 o 
   5   1  13     1653.96     1630.91     83.65 o 
   6   1  13     2623.11     2590.71     80.28 o 
   7   1  13     3142.89     3118.83    101.58 o 
   8   1  13      418.48      410.11     28.95 o 
   9   1  13       59.30       80.07     22.34 o 
  10   1  13      251.37      261.20     42.75 o 
  11   1  13      520.77      515.69     60.87 o 
  12   1  13     1844.10     1922.99    121.40 o 
 -13   2  13      109.39      121.63     28.31 o 
 -12   2  13       70.11       59.76     19.22 o 
 -11   2  13      619.19      613.53     39.54 o 
 -10   2  13      751.13      840.14     55.56 o 
  -9   2  13      184.74      183.24     21.22 o 
  -8   2  13        2.27       17.36     13.59 o 
  -7   2  13      194.20      154.07     22.74 o 
  -6   2  13      802.21      841.68     53.23 o 
  -5   2  13     3532.33     3458.61    169.59 o 
  -4   2  13     4570.86     4678.52    358.66 o 
  -3   2  13      646.69      625.80     40.37 o 
  -2   2  13      644.99      618.67     24.72 o 
  -1   2  13      496.58      486.77     18.72 o 
   0   2  13      859.20      893.40     47.63 o 
   1   2  13     3831.18     3911.59    114.88 o 
   2   2  13      512.04      595.97     38.67 o 
   3   2  13      591.23      638.98     47.95 o 
   4   2  13     1785.87     1846.91     76.10 o 
   5   2  13       74.39       71.89     12.45 o 
   6   2  13      151.29      125.45     16.44 o 
   7   2  13     1296.15     1273.64     52.61 o 
   8   2  13     1019.99      984.96     46.15 o 
   9   2  13     1053.14     1075.72     48.81 o 
  10   2  13     2117.80     2212.27     83.09 o 
  11   2  13      246.03      228.14     33.53 o 
  12   2  13      220.64      221.22     48.86 o 
 -13   3  13        6.39       18.10     19.51 o 
 -12   3  13       30.29       36.18     18.59 o 
 -11   3  13      176.47      156.79     22.38 o 
 -10   3  13       12.94        5.10     14.81 o 
  -9   3  13       31.37       26.69     15.49 o 
  -8   3  13       53.90       22.71     14.01 o 
  -7   3  13       90.43       88.72     16.00 o 
  -6   3  13      823.91      838.96     73.38 o 
  -5   3  13      189.14      138.65     29.77 o 
  -4   3  13      839.21      869.91     65.00 o 
  -3   3  13      315.76      226.51     43.29 o 
  -2   3  13       92.59       56.24     15.10 o 
  -1   3  13     1491.34     1555.24     55.91 o 
   0   3  13     1409.45     1376.53     46.07 o 
   1   3  13      315.63      276.06     22.87 o 
   2   3  13       27.73       15.05      9.57 o 
   3   3  13       48.71       45.22     13.03 o 
   4   3  13       95.95      114.03     16.02 o 
   5   3  13     1542.45     1471.90     56.68 o 
   6   3  13      354.30      335.41     25.17 o 
   7   3  13      165.13      153.94     19.98 o 
   8   3  13        3.99        7.37     14.10 o 
   9   3  13        6.90       -9.96     14.45 o 
  10   3  13        1.48      -14.62     14.62 o 
  11   3  13      236.29      239.25     25.59 o 
  12   3  13       47.43       13.01     28.13 o 
  13   3  13       16.78       -4.66     47.40 o 
 -13   4  13       77.71       87.87     28.38 o 
 -12   4  13      511.36      587.86     52.72 o 
 -11   4  13      431.05      426.36     37.24 o 
 -10   4  13      506.05      482.00     36.03 o 
  -9   4  13      472.23      480.78     34.69 o 
  -8   4  13      286.37      243.92     23.35 o 
  -7   4  13      214.65      171.58     24.92 o 
  -6   4  13     2377.58     2101.25    156.69 o 
  -5   4  13     2131.42     2124.09    105.50 o 
  -4   4  13     2362.51     2450.67    119.63 o 
  -3   4  13      984.21     1006.51     58.76 o 
  -2   4  13       10.27       13.57     13.87 o 
  -1   4  13      107.14      158.12     77.88 o 
   0   4  13     1563.39     1541.89    132.71 o 
   1   4  13     2770.21     2830.52     93.58 o 
   2   4  13     3143.42     3068.42    102.21 o 
   3   4  13     3880.37     3913.03    128.98 o 
   4   4  13     1589.35     1578.66     87.59 o 
   5   4  13      326.94      324.16     30.68 o 
   6   4  13       76.21       63.03     15.21 o 
   7   4  13      395.34      420.53     34.43 o 
   8   4  13     1206.82     1208.90     52.40 o 
   9   4  13      634.06      641.94     36.79 o 
  10   4  13      835.38      826.01     43.51 o 
  11   4  13      383.84      390.71     32.02 o 
  12   4  13       40.56       37.08     22.23 o 
 -12   5  13       14.60       38.75     26.38 o 
 -11   5  13        2.62       -3.02     21.11 o 
 -10   5  13       13.90       14.54     20.58 o 
  -9   5  13      299.95      272.65     33.45 o 
  -8   5  13      696.85      674.95     49.89 o 
  -7   5  13      240.90      271.59     64.06 o 
  -6   5  13       12.70       24.02     17.25 o 
  -5   5  13        0.80       -8.18     15.11 o 
  -4   5  13      120.41      134.10     66.79 o 
  -3   5  13      337.09      324.77     32.75 o 
  -2   5  13     1135.68     1205.44     68.78 o 
  -1   5  13     1557.65     1559.97     82.62 o 
   0   5  13      681.84      764.35     50.48 o 
   1   5  13      851.80      904.11     46.14 o 
   2   5  13      417.44      360.15     72.72 o 
   3   5  13       51.97       75.83     24.51 o 
   4   5  13      348.61      396.46     27.19 o 
   5   5  13     1054.25     1082.02     48.00 o 
   6   5  13      145.38      148.24     18.76 o 
   7   5  13      282.25      258.55     23.05 o 
   8   5  13       60.96       47.83     17.75 o 
   9   5  13       33.61       41.22     17.17 o 
  10   5  13        0.20        2.56     17.33 o 
  11   5  13      216.21      238.61     26.37 o 
 -12   6  13      162.40      196.26     49.52 o 
 -11   6  13       18.43       22.73     23.02 o 
 -10   6  13       28.47       -2.29     17.70 o 
  -9   6  13      168.77      160.80     22.57 o 
  -8   6  13      201.83      139.14     25.57 o 
  -7   6  13        0.65      -15.67     16.84 o 
  -6   6  13      568.76      542.67     43.33 o 
  -5   6  13      427.04      329.99     49.13 o 
  -4   6  13     1029.98     1054.35     63.72 o 
  -3   6  13      873.51      934.35     58.43 o 
  -2   6  13       94.83       86.01     20.79 o 
  -1   6  13       29.33       39.55     18.53 o 
   0   6  13       93.30       88.46     35.50 o 
   1   6  13      261.35      147.62     37.15 o 
   2   6  13      787.20      801.64     33.80 o 
   3   6  13      509.62      494.77     29.98 o 
   4   6  13        1.12       -0.93     13.60 o 
   5   6  13      105.53      105.33     17.73 o 
   6   6  13       16.27      -12.24     14.72 o 
   7   6  13      693.44      629.39     35.61 o 
   8   6  13      883.31      833.75     41.85 o 
   9   6  13      449.76      452.33     32.59 o 
  10   6  13      104.38       98.32     21.42 o 
  11   6  13       90.71      122.92     28.30 o 
 -11   7  13       69.73       68.05     27.43 o 
 -10   7  13      120.22      142.52     29.75 o 
  -9   7  13      610.48      613.07     50.26 o 
  -8   7  13      717.60      679.17     51.76 o 
  -7   7  13      435.45      434.96     54.32 o 
  -6   7  13      989.86     1135.16     68.90 o 
  -5   7  13      147.66      176.71     30.10 o 
  -4   7  13      289.65      249.45     42.69 o 
  -3   7  13      301.24      217.45     41.10 o 
  -2   7  13      520.14      525.57     43.70 o 
  -1   7  13     2451.58     2675.89    132.74 o 
   0   7  13     1695.21     1877.96     98.96 o 
   1   7  13      277.96      206.67     36.39 o 
   2   7  13       65.30      123.59     36.80 o 
   3   7  13       41.79       41.45     19.98 o 
   4   7  13      247.36      318.78     25.51 o 
   5   7  13     1879.33     1913.93     73.27 o 
   6   7  13      914.16      917.34     45.41 o 
   7   7  13      326.27      319.53     35.09 o 
   8   7  13      311.03      318.36     44.93 o 
   9   7  13      124.47      104.18     20.50 o 
  10   7  13       23.08        8.19     20.73 o 
 -10   8  13        0.29        9.10     32.94 o 
  -9   8  13        1.42       40.20     32.15 o 
  -8   8  13       43.58       28.97     23.81 o 
  -7   8  13      303.95      272.86     34.53 o 
  -6   8  13      373.84      419.29     41.37 o 
  -5   8  13       26.65        8.97     19.16 o 
  -4   8  13       42.71       42.11     21.38 o 
  -3   8  13       66.55       32.12     20.46 o 
  -2   8  13        0.07       12.05     19.83 o 
  -1   8  13       30.21       48.55     21.34 o 
   0   8  13       61.55       56.20     21.29 o 
   1   8  13        6.73      -17.18     17.18 o 
   2   8  13      169.59      173.48     26.81 o 
   3   8  13      345.00      315.61     24.37 o 
   4   8  13        7.63       11.95     17.25 o 
   5   8  13       24.60       45.62     17.79 o 
   6   8  13       14.58       18.03     16.90 o 
   7   8  13       12.38        1.72     16.87 o 
   8   8  13        0.26       11.21     19.03 o 
   9   8  13       15.35       44.71     23.18 o 
  -9   9  13      106.16       56.41     36.13 o 
  -8   9  13       84.17       79.54     26.68 o 
  -7   9  13      391.62      363.66     40.68 o 
  -6   9  13      615.29      612.55     50.91 o 
  -5   9  13       27.07       19.18     21.37 o 
  -4   9  13       30.13       31.12     22.03 o 
  -3   9  13        0.18       19.05     21.93 o 
  -2   9  13      344.98      378.35     41.51 o 
  -1   9  13      516.16      531.50     46.92 o 
   0   9  13      128.30      135.41     27.01 o 
   1   9  13        2.03      -18.12     18.12 o 
   2   9  13      121.07      130.54     34.35 o 
   3   9  13        0.58       -2.30     19.99 o 
   4   9  13      144.64      164.29     19.55 o 
   5   9  13      299.30      303.16     28.96 o 
   6   9  13      100.30       93.81     22.63 o 
   7   9  13      349.14      346.00     32.96 o 
   8   9  13       23.73       38.93     24.54 o 
  -7  10  13       83.00       50.69     35.48 o 
  -6  10  13       77.24       77.55     27.20 o 
  -5  10  13      102.02       69.51     26.21 o 
  -4  10  13      274.56      295.64     36.89 o 
  -3  10  13      439.22      526.20     61.68 o 
  -2  10  13       44.50       49.21     24.32 o 
  -1  10  13        7.33       21.46     22.61 o 
   0  10  13        3.21        8.04     22.13 o 
   1  10  13      117.68      113.36     27.19 o 
   2  10  13      432.35      450.42     45.88 o 
   3  10  13      132.14      131.70     30.41 o 
   4  10  13       31.64       22.01     16.85 o 
   5  10  13       57.96       68.42     29.81 o 
   6  10  13        0.02        2.14     24.18 o 
  -4  11  13       47.60       50.17     27.17 o 
  -3  11  13        0.03       -4.59     24.52 o 
  -2  11  13       17.77       10.60     25.21 o 
  -1  11  13        6.78       17.66     24.98 o 
   0  11  13        4.45      -22.39     22.39 o 
   1  11  13       47.22        4.20     24.43 o 
   2  11  13      115.40       78.85     27.91 o 
   3  11  13        4.53      -29.18     29.18 o 
   4  11  13       16.95       33.50     34.60 o 
 -13   0  14      153.03      121.96     40.41 o 
 -12   0  14      263.39      339.87     55.37 o 
 -11   0  14      482.71      508.76     62.31 o 
 -10   0  14     1096.48     1051.03     93.51 o 
  -9   0  14      987.46      977.93     87.56 o 
  -8   0  14      249.15      159.43     34.01 o 
  -7   0  14      202.29      198.59     35.96 o 
  -6   0  14       60.81      100.28     27.32 o 
  -5   0  14     2291.71     2356.23    170.25 o 
  -4   0  14     2424.65     2550.74     99.85 o 
  -3   0  14     3702.66     3819.37    143.41 o 
  -2   0  14     2116.36     2108.02     84.74 o 
  -1   0  14        0.58       16.94     15.22 o 
   0   0  14     1044.41     1081.21     49.45 o 
   1   0  14     4908.91     4982.52    186.66 o 
   2   0  14     1808.79     1771.92     72.86 o 
   3   0  14     1030.83      689.87     64.80 o 
   4   0  14     2015.64     2058.19    102.91 o 
   5   0  14     1358.83     1397.52     75.81 o 
   6   0  14       93.90      110.72     22.33 o 
   7   0  14      975.97      973.91     59.85 o 
   8   0  14     1588.52     1475.33     81.42 o 
   9   0  14     2083.17     2102.61    158.91 o 
  10   0  14     3722.14     3857.85    244.48 o 
  11   0  14      764.48      746.45    116.84 o 
 -13   1  14      156.46      128.60     39.98 o 
 -12   1  14       50.34       46.52     23.01 o 
 -11   1  14       43.64       60.43     21.75 o 
 -10   1  14       15.17       20.01     18.69 o 
  -9   1  14       68.59       53.59     21.01 o 
  -8   1  14      515.07      504.27     86.73 o 
  -7   1  14      766.29      823.96     77.67 o 
  -6   1  14      214.52      189.60     46.91 o 
  -5   1  14      506.27      458.59     48.67 o 
  -4   1  14      266.75      303.34     24.45 o 
  -3   1  14        6.29        4.63      7.72 o 
  -2   1  14     1200.90     1193.54     37.45 o 
  -1   1  14      879.62      844.03     32.06 o 
   0   1  14      156.14      136.73     26.45 o 
   1   1  14       72.80       68.97     11.15 o 
   2   1  14       79.44       66.34     11.54 o 
   3   1  14     1233.98     1189.00     42.10 o 
   4   1  14     1851.72     1811.05     70.46 o 
   5   1  14      378.28      362.58     21.70 o 
   6   1  14      827.69      788.47     33.09 o 
   7   1  14      960.60      983.03     43.25 o 
   8   1  14      210.59      214.49     25.60 o 
   9   1  14       12.29        8.22     17.22 o 
  10   1  14      176.05      162.58     41.36 o 
  11   1  14       16.24        8.98     36.26 o 
 -13   2  14       56.31      111.38     38.86 o 
 -12   2  14      189.66      217.39     39.49 o 
 -11   2  14       61.71       72.61     23.06 o 
 -10   2  14      232.68      178.10     26.35 o 
  -9   2  14      234.39      202.89     26.93 o 
  -8   2  14      283.56      217.08     27.04 o 
  -7   2  14       12.53       10.16     16.19 o 
  -6   2  14      885.39      884.30    118.75 o 
  -5   2  14      588.44      421.03     51.24 o 
  -4   2  14      853.83      849.72     63.48 o 
  -3   2  14     2179.39     2006.28     99.46 o 
  -2   2  14      914.96      987.74     47.04 o 
  -1   2  14       48.38       44.97     10.62 o 
   0   2  14      685.63      638.95     42.83 o 
   1   2  14     1733.89     1711.83     62.72 o 
   2   2  14     2164.10     2183.99     68.21 o 
   3   2  14      885.32      889.40     34.66 o 
   4   2  14      594.76      584.71     26.93 o 
   5   2  14       36.48       22.59     11.49 o 
   6   2  14       22.01       14.65     13.37 o 
   7   2  14      271.56      266.34     23.54 o 
   8   2  14      767.63      720.51     38.69 o 
   9   2  14      587.49      649.15     37.16 o 
  10   2  14      702.80      684.22     43.95 o 
  11   2  14      328.41      328.67     51.32 o 
 -13   3  14      510.40      603.05     54.70 o 
 -12   3  14      370.31      319.80     39.48 o 
 -11   3  14      107.44       63.54     20.04 o 
 -10   3  14        3.74      -10.30     14.69 o 
  -9   3  14      151.46      127.66     19.72 o 
  -8   3  14     1328.80     1370.49     63.75 o 
  -7   3  14     1064.73     1099.74     66.43 o 
  -6   3  14     1467.04     1356.57    165.01 o 
  -5   3  14     1097.69     1191.15     99.23 o 
  -4   3  14      444.79      453.77     52.25 o 
  -3   3  14      715.14      712.12     47.00 o 
  -2   3  14     3196.54     3421.69    160.32 o 
  -1   3  14     4854.03     4987.26    190.55 o 
   0   3  14     1460.50     1507.30     50.17 o 
   1   3  14     1075.90     1081.47     52.57 o 
   2   3  14     2220.78     2214.05    162.07 o 
   3   3  14      244.79      288.99     30.50 o 
   4   3  14     1334.18     1374.83     54.67 o 
   5   3  14     1015.21      990.35     43.84 o 
   6   3  14      906.78      819.75     40.48 o 
   7   3  14     1442.97     1479.24     60.16 o 
   8   3  14      619.32      615.83     35.73 o 
   9   3  14      114.38       79.84     18.17 o 
  10   3  14      224.58      230.22     25.01 o 
  11   3  14      774.77      834.42     45.24 o 
  12   3  14      522.40      556.20     87.91 o 
 -12   4  14        0.12       -4.32     23.24 o 
 -11   4  14       81.60       86.91     21.39 o 
 -10   4  14      172.01      149.27     28.43 o 
  -9   4  14        4.85       -2.82     18.07 o 
  -8   4  14      144.21      113.38     33.02 o 
  -7   4  14       22.14        2.37     24.30 o 
  -6   4  14        1.26       -2.95     16.07 o 
  -5   4  14      105.94      141.02     32.00 o 
  -4   4  14      142.29      150.96     25.73 o 
  -3   4  14       97.23      125.75     21.24 o 
  -2   4  14       93.49       92.14     23.44 o 
  -1   4  14       80.09      113.22     27.48 o 
   0   4  14      157.97      176.42     19.98 o 
   1   4  14      179.03      184.95     18.80 o 
   2   4  14        3.31       -2.49     12.67 o 
   3   4  14        6.09        9.53     12.79 o 
   4   4  14      492.84      472.56     45.56 o 
   5   4  14      272.91      267.10     22.87 o 
   6   4  14      252.73      241.44     24.78 o 
   7   4  14      150.14      138.31     19.11 o 
   8   4  14        1.54       12.73     15.19 o 
   9   4  14       21.45        9.26     16.62 o 
  10   4  14      166.83      168.91     23.77 o 
  11   4  14       18.77       -9.62     19.61 o 
 -12   5  14      101.88      106.10     44.59 o 
 -11   5  14      212.39      176.80     32.32 o 
 -10   5  14       17.95       22.77     22.65 o 
  -9   5  14      317.06      314.75     51.80 o 
  -8   5  14      431.90      410.63     38.79 o 
  -7   5  14      427.58      394.00     37.06 o 
  -6   5  14     1379.00     1326.69    111.36 o 
  -5   5  14     1439.68     1388.54     92.51 o 
  -4   5  14       12.89       22.23     19.77 o 
  -3   5  14      171.29      164.64     43.19 o 
  -2   5  14      481.83      485.49     94.50 o 
  -1   5  14     2344.52     2515.53    123.24 o 
   0   5  14     1797.97     1698.66    136.29 o 
   1   5  14      804.92      740.53     41.14 o 
   2   5  14      151.82      188.29     29.74 o 
   3   5  14        0.29       -2.25     13.77 o 
   4   5  14      178.07      180.76     20.14 o 
   5   5  14     1582.20     1514.38     60.50 o 
   6   5  14      549.60      557.46     32.74 o 
   7   5  14      287.38      292.76     29.45 o 
   8   5  14      440.79      430.39     30.98 o 
   9   5  14      467.04      448.67     32.95 o 
  10   5  14      111.53      138.08     26.84 o 
  11   5  14      703.46      847.59    105.17 o 
 -10   6  14      270.79      234.43     33.35 o 
  -9   6  14      339.66      428.24     41.97 o 
  -8   6  14       80.52       52.77     38.26 o 
  -7   6  14       66.27       55.66     21.28 o 
  -6   6  14      848.42      810.94     54.62 o 
  -5   6  14      390.64      432.81     41.68 o 
  -4   6  14      784.98      857.54     78.54 o 
  -3   6  14     1770.14     1795.31     95.32 o 
  -2   6  14      348.19      368.35     39.84 o 
  -1   6  14      123.11      117.45     24.00 o 
   0   6  14      489.26      587.13     46.73 o 
   1   6  14      255.20      236.99     45.28 o 
   2   6  14     1155.68     1171.78     71.26 o 
   3   6  14     2363.49     2378.15     84.75 o 
   4   6  14      254.26      254.47     30.30 o 
   5   6  14        6.29       24.18     15.01 o 
   6   6  14      116.58       88.64     18.31 o 
   7   6  14       66.80       59.15     17.54 o 
   8   6  14      322.36      321.51     27.98 o 
   9   6  14      394.76      414.88     33.22 o 
  10   6  14      211.98      189.55     55.85 o 
  -9   7  14       22.81       38.29     23.92 o 
  -8   7  14       62.71       86.93     25.56 o 
  -7   7  14       55.15       41.56     21.70 o 
  -6   7  14      309.25      282.16     32.39 o 
  -5   7  14       52.17       44.43     21.16 o 
  -4   7  14      342.54      345.18     36.10 o 
  -3   7  14       58.74       56.87     21.42 o 
  -2   7  14        0.78       20.77     18.60 o 
  -1   7  14       25.91       17.40     19.47 o 
   0   7  14       86.01       81.36     27.33 o 
   1   7  14        2.16        0.83     18.68 o 
   2   7  14       34.33       45.06     17.12 o 
   3   7  14       11.48       20.45     16.41 o 
   4   7  14        1.18      -12.79     14.17 o 
   5   7  14       10.65       -0.78     16.42 o 
   6   7  14       11.55        2.39     16.24 o 
   7   7  14       62.80       47.15     18.49 o 
   8   7  14      109.19       61.65     19.82 o 
   9   7  14       32.60       19.35     29.83 o 
  -8   8  14      139.13      143.73     29.44 o 
  -7   8  14       41.93       30.37     23.43 o 
  -6   8  14      220.35      230.85     50.09 o 
  -5   8  14       62.39       46.80     22.70 o 
  -4   8  14      444.23      466.12     44.08 o 
  -3   8  14     1176.87     1277.58     76.46 o 
  -2   8  14      171.86      199.95     43.96 o 
  -1   8  14      102.59      111.14     25.64 o 
   0   8  14       55.99       35.02     22.21 o 
   1   8  14      319.36      247.12     52.31 o 
   2   8  14      979.55     1015.16     99.65 o 
   3   8  14      619.74      693.21     41.99 o 
   4   8  14      234.14      222.22     25.51 o 
   5   8  14       69.91       51.94     33.43 o 
   6   8  14        3.01      -10.77     17.28 o 
   7   8  14      405.27      427.04     48.46 o 
   8   8  14      446.27      510.20     66.72 o 
  -7   9  14       88.26      110.64     29.03 o 
  -6   9  14      247.30      253.31     62.81 o 
  -5   9  14       31.52       -2.37     22.57 o 
  -4   9  14       59.24       53.78     24.51 o 
  -3   9  14      106.17       79.69     25.84 o 
  -2   9  14       74.70       78.60     25.82 o 
  -1   9  14      239.16      221.32     40.11 o 
   0   9  14      343.36      373.22     39.92 o 
   1   9  14        5.70       18.35     21.80 o 
   2   9  14       44.54       86.33     25.84 o 
   3   9  14        5.50        8.10     30.77 o 
   4   9  14       80.60       39.77     20.98 o 
   5   9  14      558.80      523.47     39.51 o 
   6   9  14      113.43      119.16     29.20 o 
  -5  10  14       32.50       25.88     25.48 o 
  -4  10  14       45.26       53.37     26.44 o 
  -3  10  14       58.82       34.63     25.17 o 
  -2  10  14       74.32       51.10     26.04 o 
  -1  10  14       34.29       39.20     25.54 o 
   0  10  14       33.72       17.54     23.23 o 
   1  10  14       99.39       78.05     27.18 o 
   2  10  14       70.32       90.55     27.04 o 
   3  10  14        3.38       13.05     20.80 o 
  -1  11  14      254.83      210.84     48.99 o 
   0  11  14      141.73      107.85     41.54 o 
   1  11  14       23.98        5.80     36.83 o 
   2  11  14        2.61      -25.11     34.29 o 
 -12   1  15      221.80      169.24     29.99 o 
 -11   1  15       69.09       47.28     22.88 o 
 -10   1  15       31.31       31.50     19.94 o 
  -9   1  15      217.02      258.84     31.23 o 
  -8   1  15      806.21      832.31     56.35 o 
  -7   1  15     1812.53     1758.69     96.99 o 
  -6   1  15     1348.49     1340.27     77.34 o 
  -5   1  15      812.77      801.96     52.61 o 
  -4   1  15      333.03      333.30     22.97 o 
  -3   1  15      698.97      759.68     34.34 o 
  -2   1  15     1513.21     1570.55     47.20 o 
  -1   1  15     3137.36     3133.48     93.25 o 
   0   1  15     4970.48     5011.71    144.66 o 
   1   1  15     2947.20     3161.47     96.22 o 
   2   1  15      656.06      734.25     45.76 o 
   3   1  15      862.62      820.56     33.34 o 
   4   1  15     1583.64     1526.92     52.48 o 
   5   1  15     1250.76     1299.11     46.67 o 
   6   1  15     1962.54     1947.74     71.59 o 
   7   1  15     2237.04     2238.94     91.56 o 
   8   1  15      409.19      422.34     34.96 o 
   9   1  15        3.33       -2.24     17.85 o 
  10   1  15      187.60      167.72     45.16 o 
 -12   2  15       45.21       15.08     31.86 o 
 -11   2  15      222.11      209.01     30.25 o 
 -10   2  15      646.08      668.83     50.89 o 
  -9   2  15      360.56      327.20     37.15 o 
  -8   2  15       17.99       18.52     17.61 o 
  -7   2  15        8.91        6.03     16.20 o 
  -6   2  15       39.57       66.33     19.33 o 
  -5   2  15     1691.20     1882.63    143.24 o 
  -4   2  15     1731.23     1843.43    140.04 o 
  -3   2  15     1093.66     1076.03    101.69 o 
  -2   2  15      497.66      490.48     60.13 o 
  -1   2  15       69.09       37.10     10.79 o 
   0   2  15      134.48      154.64     14.46 o 
   1   2  15     2199.75     2213.74     69.62 o 
   2   2  15     3768.16     3914.07    116.15 o 
   3   2  15     1417.53     1510.61     51.60 o 
   4   2  15     1856.31     1945.47     64.29 o 
   5   2  15      461.49      476.25     27.22 o 
   6   2  15      155.54      164.18     19.72 o 
   7   2  15      360.47      402.54     29.74 o 
   8   2  15      275.82      255.84     24.64 o 
   9   2  15      622.26      630.22     42.63 o 
  10   2  15      819.30      914.37     53.36 o 
 -12   3  15       60.71       75.30     38.60 o 
 -11   3  15      126.59      171.93     29.79 o 
 -10   3  15        5.66       14.30     20.34 o 
  -9   3  15       75.76       67.06     22.23 o 
  -8   3  15       14.69       -2.29     23.79 o 
  -7   3  15       42.25       14.13     24.69 o 
  -6   3  15      386.44      311.38     48.95 o 
  -5   3  15      244.59      243.41     64.12 o 
  -4   3  15       10.25       -7.12     15.33 o 
  -3   3  15        8.56       28.30     23.98 o 
  -2   3  15       25.55       26.22     23.44 o 
  -1   3  15      167.02      131.68     18.49 o 
   0   3  15     1943.98     1878.11     60.85 o 
   1   3  15      358.53      370.72     22.05 o 
   2   3  15      243.91      234.06     17.76 o 
   3   3  15        1.42      -14.55     14.55 o 
   4   3  15       57.02       38.22     15.89 o 
   5   3  15      135.56      106.09     17.38 o 
   6   3  15        3.92        3.93     15.46 o 
   7   3  15       15.77        2.01     15.57 o 
   8   3  15       17.42        9.21     15.42 o 
   9   3  15        8.41       -0.97     16.58 o 
  10   3  15       13.94        4.84     17.87 o 
 -12   4  15      214.08      104.35     47.15 o 
 -10   4  15      454.64      573.69     70.98 o 
  -9   4  15      411.74      498.04     65.69 o 
  -8   4  15       94.83       73.86     31.58 o 
  -7   4  15       92.13       75.65     20.66 o 
  -6   4  15      992.89     1004.27     67.33 o 
  -5   4  15     1080.00     1077.46     85.79 o 
  -4   4  15     1794.25     1899.98     98.45 o 
  -3   4  15     4316.62     4381.93    203.52 o 
  -2   4  15     2072.48     2174.21    164.70 o 
  -1   4  15       57.26       46.00     15.75 o 
   0   4  15       44.27       60.92     37.30 o 
   1   4  15      748.63      720.67     40.68 o 
   2   4  15     4073.15     4056.88    131.19 o 
   3   4  15     4332.20     4340.56    143.42 o 
   4   4  15      536.52      505.41     50.71 o 
   5   4  15      131.71      167.56     33.84 o 
   6   4  15      166.41      151.99     22.20 o 
   7   4  15      266.39      281.94     30.45 o 
   8   4  15     1038.25     1072.28     50.15 o 
   9   4  15     1394.51     1484.78     64.21 o 
  10   4  15      559.83      644.71     87.87 o 
 -10   5  15        6.24       39.82     33.29 o 
  -9   5  15      148.89      106.10     28.36 o 
  -8   5  15      524.77      517.97     44.29 o 
  -7   5  15      213.64      280.64     32.55 o 
  -6   5  15       33.78       37.66     19.38 o 
  -5   5  15      130.25      130.42     38.17 o 
  -4   5  15        0.67        1.28     17.18 o 
  -3   5  15      322.95      341.64     36.83 o 
  -2   5  15      375.03      414.88     40.18 o 
  -1   5  15      364.01      498.43     63.93 o 
   0   5  15      394.88      350.73     41.46 o 
   1   5  15      620.02      573.65     88.76 o 
   2   5  15      500.29      447.43     38.37 o 
   3   5  15       98.75      101.03     18.22 o 
   4   5  15      244.96      271.73     30.05 o 
   5   5  15      108.43      152.26     25.68 o 
   6   5  15       81.45      114.11     27.79 o 
   7   5  15      186.91      186.59     22.43 o 
   8   5  15       23.85       21.12     19.53 o 
   9   5  15        2.02       -0.87     17.29 o 
  10   5  15       30.98       53.01     43.98 o 
 -10   6  15       33.60       59.47     36.26 o 
  -9   6  15      172.39      158.18     29.91 o 
  -8   6  15      267.02      230.56     31.81 o 
  -7   6  15       13.97        0.18     19.70 o 
  -6   6  15       48.29       47.23     35.18 o 
  -5   6  15        1.60       15.00     18.84 o 
  -4   6  15      212.71      234.87     53.62 o 
  -3   6  15      875.16      932.87     60.84 o 
  -2   6  15      283.79      324.41     35.16 o 
  -1   6  15       41.49       43.66     31.86 o 
   0   6  15       42.35       11.08     28.40 o 
   1   6  15      155.68      111.92     20.19 o 
   2   6  15      953.34     1001.36    141.39 o 
   3   6  15      658.71      619.57     39.03 o 
   4   6  15      117.14      107.50     18.97 o 
   5   6  15       96.30       94.08     25.75 o 
   6   6  15        7.85        8.33     16.35 o 
   7   6  15       70.80       81.26     19.78 o 
   8   6  15      164.21      174.75     23.12 o 
  -9   7  15      251.91      317.63     54.35 o 
  -8   7  15      572.26      612.80     51.55 o 
  -7   7  15      220.56      223.47     32.09 o 
  -6   7  15      711.83      805.37    159.07 o 
  -5   7  15      403.39      437.24     60.08 o 
  -4   7  15        4.49        5.72     19.40 o 
  -3   7  15      244.08      226.44     63.52 o 
  -2   7  15      230.34      243.57     31.86 o 
  -1   7  15      949.21     1019.69     67.12 o 
   0   7  15     2158.40     2243.54    176.20 o 
   1   7  15      867.17      866.85     93.30 o 
   2   7  15       64.42       85.76     38.35 o 
   3   7  15        2.25       29.47     21.29 o 
   4   7  15      157.37      159.12     23.62 o 
   5   7  15     1164.23     1188.03     54.41 o 
   6   7  15      517.23      573.29     36.66 o 
   7   7  15      177.67      181.54     24.09 o 
   8   7  15      145.57      126.76     72.18 o 
  -7   8  15       10.66       12.60     23.49 o 
  -6   8  15      172.29      155.04     29.48 o 
  -5   8  15       14.08       27.01     21.76 o 
  -4   8  15        2.28       15.18     21.55 o 
  -3   8  15       69.62       64.94     34.90 o 
  -2   8  15       22.76       10.85     22.28 o 
  -1   8  15       20.35       10.21     21.33 o 
   0   8  15        6.29       15.19     22.29 o 
   1   8  15       96.72       89.22     39.80 o 
   2   8  15       96.21       83.23     21.41 o 
   3   8  15      264.73      267.83     28.62 o 
   4   8  15        3.21       -2.59     18.22 o 
   5   8  15       51.01       78.82     21.52 o 
   6   8  15       32.00      -17.40     21.47 o 
   7   8  15       18.64      -31.36     59.37 o 
  -6   9  15      177.00      195.44     48.83 o 
  -5   9  15       47.03       49.29     27.41 o 
  -4   9  15       98.26      106.08     28.43 o 
  -3   9  15        0.07       -0.90     22.40 o 
  -2   9  15       50.55       37.89     29.74 o 
  -1   9  15      222.83      175.04     31.52 o 
   0   9  15      372.70      438.92     45.71 o 
   1   9  15       52.72       53.38     39.89 o 
   2   9  15       34.92       17.80     21.23 o 
   3   9  15        8.81       36.57     20.90 o 
  -3  10  15      268.60      230.99     51.90 o 
  -2  10  15       10.16        4.46     34.53 o 
  -1  10  15       31.91       25.90     37.82 o 
   0  10  15       14.96       20.17     36.63 o 
   1  10  15       93.97       77.54     39.96 o 
 -11   0  16      591.77      830.00     86.86 o 
 -10   0  16      852.66      931.66     89.57 o 
  -9   0  16      671.51      688.67     73.48 o 
  -8   0  16       52.02       16.33     25.94 o 
  -7   0  16       33.00       48.67     26.39 o 
  -6   0  16        1.87       21.72     23.47 o 
  -5   0  16     1698.01     1739.44    134.09 o 
  -4   0  16     2619.24     2597.26    187.46 o 
  -3   0  16     1386.35     1310.36    105.60 o 
  -2   0  16     1572.86     1658.12     71.04 o 
  -1   0  16      390.97      416.07     29.58 o 
   0   0  16       20.27       11.16     18.07 o 
   1   0  16     2118.99     2236.50    110.19 o 
   2   0  16     3610.44     3733.91    175.04 o 
   3   0  16     3049.97     3114.95    149.46 o 
   4   0  16     4002.57     4059.21    190.51 o 
   5   0  16     2450.58     2562.14    127.65 o 
   6   0  16       44.15       34.07     21.19 o 
   7   0  16      477.20      482.25     42.47 o 
   8   0  16      944.24      982.34     73.70 o 
   9   0  16     1101.02     1179.76    125.23 o 
 -11   1  16        3.99       22.55     22.63 o 
 -10   1  16        0.02       14.37     20.02 o 
  -9   1  16        7.16       18.15     22.48 o 
  -8   1  16       19.01       25.70     19.45 o 
  -7   1  16      310.08      306.52     34.67 o 
  -6   1  16       61.70       85.06     20.35 o 
  -5   1  16       14.95       14.94     15.55 o 
  -4   1  16       77.17       83.19     18.85 o 
  -3   1  16       34.94       32.20     14.30 o 
  -2   1  16      507.34      538.11     42.43 o 
  -1   1  16      338.10      339.09     20.61 o 
   0   1  16      179.52      221.50     16.48 o 
   1   1  16      481.04      534.62     26.02 o 
   2   1  16      337.18      366.02     22.42 o 
   3   1  16       94.93      103.97     19.49 o 
   4   1  16       78.04       85.39     29.19 o 
   5   1  16      166.35      170.96     19.10 o 
   6   1  16      235.23      243.18     46.93 o 
   7   1  16      409.61      402.17     34.21 o 
   8   1  16      166.59      226.33     29.23 o 
   9   1  16       13.17       -3.99     19.17 o 
 -11   2  16      224.07      229.69     46.78 o 
 -10   2  16      156.92      147.46     28.01 o 
  -9   2  16      166.62      143.94     27.26 o 
  -8   2  16      293.98      293.60     34.74 o 
  -7   2  16       10.32       -8.14     29.96 o 
  -6   2  16       58.86       39.66     26.49 o 
  -5   2  16      132.20       88.53     29.02 o 
  -4   2  16      421.08      474.89     46.19 o 
  -3   2  16      781.31      716.24     51.53 o 
  -2   2  16     1030.38     1004.10     49.29 o 
  -1   2  16      352.45      366.84     28.80 o 
   0   2  16       21.14       19.79     10.83 o 
   1   2  16       92.72      101.51     13.58 o 
   2   2  16      610.63      651.43     46.79 o 
   3   2  16     1621.99     1533.92     52.50 o 
   4   2  16      455.59      467.85     32.97 o 
   5   2  16      235.75      257.75     29.86 o 
   6   2  16        2.12       -6.19     14.50 o 
   7   2  16      207.78      187.58     25.80 o 
   8   2  16      400.92      417.37     37.62 o 
   9   2  16      757.53      738.13     47.71 o 
 -10   3  16        0.02       -5.14     28.80 o 
  -9   3  16      209.15      263.92     47.56 o 
  -8   3  16      689.35      618.88     70.77 o 
  -7   3  16     1041.41     1127.09    100.78 o 
  -6   3  16     1093.95     1145.33    122.69 o 
  -5   3  16      712.99      807.29     78.48 o 
  -4   3  16      710.81      831.08     79.09 o 
  -3   3  16       84.86      113.88     29.21 o 
  -2   3  16      457.70      474.06     35.72 o 
  -1   3  16     1043.34     1122.51     94.43 o 
   0   3  16     2270.28     2304.57     95.54 o 
   1   3  16     1109.06     1198.14     45.42 o 
   2   3  16      554.16      595.56     55.76 o 
   3   3  16       11.42       20.39     14.81 o 
   4   3  16      301.32      329.64     26.96 o 
   5   3  16     2149.84     1989.62     74.66 o 
   6   3  16     1808.07     1689.95     69.07 o 
   7   3  16     1660.06     1665.90     68.57 o 
   8   3  16      564.03      630.38     40.13 o 
   9   3  16       22.55       65.66     33.22 o 
  -9   4  16        2.68        3.08     28.47 o 
  -8   4  16      114.38      145.79     26.22 o 
  -7   4  16       16.74       10.32     19.00 o 
  -6   4  16       74.75       81.62     22.44 o 
  -5   4  16      373.82      406.60     48.44 o 
  -4   4  16      136.45      193.09     37.97 o 
  -3   4  16       54.89        4.61     24.77 o 
  -2   4  16       34.54       31.85     15.69 o 
  -1   4  16       17.86       22.49     15.04 o 
   0   4  16        0.29       -3.66     14.50 o 
   1   4  16      152.02      159.00     47.44 o 
   2   4  16      151.49      202.43     30.80 o 
   3   4  16       23.25        7.61     14.60 o 
   4   4  16       61.26       60.74     23.42 o 
   5   4  16       49.52       28.03     16.14 o 
   6   4  16        6.15      -14.76     14.76 o 
   7   4  16       62.57       46.52     17.97 o 
   8   4  16        0.02        2.61     17.31 o 
   9   4  16       49.29       59.87     41.71 o 
 -10   5  16      103.31       65.48     37.28 o 
  -9   5  16       83.85       90.76     26.11 o 
  -8   5  16      258.33      201.30     53.43 o 
  -7   5  16       86.26       59.02     22.37 o 
  -6   5  16      631.69      705.90     56.00 o 
  -5   5  16      592.77      639.33     49.55 o 
  -4   5  16       39.06       32.13     28.44 o 
  -3   5  16        0.27       37.17     30.59 o 
  -2   5  16       56.30       18.52     28.56 o 
  -1   5  16      405.00      321.43     28.06 o 
   0   5  16     2100.39     2072.41    135.31 o 
   1   5  16      958.33      939.55     56.34 o 
   2   5  16        2.95       -2.37     15.82 o 
   3   5  16      344.13      237.33     30.31 o 
   4   5  16       22.87       14.93     16.45 o 
   5   5  16     1303.67     1331.10     57.98 o 
   6   5  16      703.78      656.37     38.08 o 
   7   5  16      188.24      145.32     21.39 o 
   8   5  16       96.99       88.25     37.15 o 
  -9   6  16      152.49      114.14     40.21 o 
  -8   6  16       46.98       39.38     23.81 o 
  -7   6  16       24.51       14.79     21.48 o 
  -6   6  16      254.17      294.34     44.09 o 
  -5   6  16      420.73      422.60     41.70 o 
  -4   6  16      553.00      637.80     60.19 o 
  -3   6  16      907.35     1141.57    104.43 o 
  -2   6  16      403.27      419.13     62.03 o 
  -1   6  16       10.44       -0.47     29.76 o 
   0   6  16        7.84        7.68     17.15 o 
   1   6  16       12.82       32.91     17.77 o 
   2   6  16      811.43      822.96     87.22 o 
   3   6  16     1277.34     1263.62     62.11 o 
   4   6  16       94.25       67.61     20.30 o 
   5   6  16       75.92       69.77     32.54 o 
   6   6  16        0.42        0.12     16.76 o 
   7   6  16       67.11       50.84     33.89 o 
   8   6  16      865.45      757.97    107.52 o 
  -8   7  16       13.37       36.06     35.07 o 
  -7   7  16       50.60       49.90     25.26 o 
  -6   7  16       47.23       62.90     24.68 o 
  -5   7  16       12.68       18.66     21.76 o 
  -4   7  16       41.89       25.36     21.99 o 
  -3   7  16       62.29       48.66     23.78 o 
  -2   7  16       33.20       58.08     35.43 o 
  -1   7  16       49.40       16.59     32.50 o 
   0   7  16       61.51       59.58     37.99 o 
   1   7  16        0.11       19.43     18.57 o 
   2   7  16      108.93       83.44     21.16 o 
   3   7  16      174.03      185.79     24.92 o 
   4   7  16        8.30      -16.39     18.06 o 
   5   7  16      147.12      128.55     25.09 o 
   6   7  16        1.92      -52.67     52.67 o 
   7   7  16        4.50      -13.26     61.07 o 
  -6   8  16       33.52      106.40     40.11 o 
  -5   8  16      107.40      102.91     27.91 o 
  -4   8  16      505.68      555.27     51.24 o 
  -3   8  16      455.72      500.40     48.59 o 
  -2   8  16      119.24      122.38     29.77 o 
  -1   8  16        3.87        2.60     33.19 o 
   0   8  16        5.60       28.39     36.31 o 
   1   8  16       77.72       56.85     21.78 o 
   2   8  16      600.71      625.41     43.01 o 
   3   8  16     1271.28     1208.39     62.71 o 
  -4   9  16       10.28       32.48     39.61 o 
  -3   9  16      103.08      117.17     45.07 o 
  -2   9  16       29.27        3.92     35.98 o 
 -10   1  17       11.79       -4.49     22.61 o 
  -9   1  17      109.73       89.00     24.66 o 
  -8   1  17      622.66      623.51     50.50 o 
  -7   1  17     1053.66     1204.79    105.80 o 
  -6   1  17      865.36      918.41     86.52 o 
  -5   1  17      353.99      315.38     49.01 o 
  -4   1  17      209.51      206.63     37.95 o 
  -3   1  17       54.71       38.37     24.86 o 
  -2   1  17      993.35     1015.92     50.50 o 
  -1   1  17     1607.88     1735.44     74.29 o 
   0   1  17     1476.95     1507.26     51.84 o 
   1   1  17     1951.80     1984.38     64.59 o 
   2   1  17     1109.66     1141.86     57.60 o 
   3   1  17        9.25       25.09     13.63 o 
   4   1  17      227.35      263.23     25.44 o 
   5   1  17     1180.75     1163.30     49.69 o 
   6   1  17      987.82     1011.17     55.70 o 
   7   1  17     1201.71     1298.51     66.09 o 
   8   1  17      742.89      700.44     67.41 o 
  -9   2  17      169.27      144.77     40.48 o 
  -8   2  17        9.60       39.89     30.39 o 
  -7   2  17        9.49       71.49     30.25 o 
  -6   2  17       27.54       26.05     28.32 o 
  -5   2  17     1391.69     1512.86    123.05 o 
  -4   2  17     1596.30     1696.74    133.74 o 
  -3   2  17      486.82      478.62     32.86 o 
  -2   2  17      466.08      520.76     34.32 o 
  -1   2  17      377.60      379.41     30.13 o 
   0   2  17        0.07       -9.66     13.85 o 
   1   2  17      764.38      767.33     33.25 o 
   2   2  17      939.15      927.91     37.60 o 
   3   2  17     1262.23     1277.55     47.00 o 
   4   2  17     1873.37     1990.54     66.82 o 
   5   2  17      806.08      751.71     46.23 o 
   6   2  17       55.75       34.72     20.05 o 
   7   2  17       45.30       39.57     21.38 o 
   8   2  17      262.59      236.06     85.94 o 
  -9   3  17       26.39       32.38     32.82 o 
  -8   3  17      169.76      130.75     37.36 o 
  -7   3  17       11.45        5.13     26.20 o 
  -6   3  17       82.57       68.89     31.55 o 
  -5   3  17      280.55      218.36     41.07 o 
  -4   3  17        0.66       11.15     15.36 o 
  -3   3  17       21.23        7.92     14.18 o 
  -2   3  17        6.69        7.80     14.70 o 
  -1   3  17      135.00      155.43     20.73 o 
   0   3  17      504.53      516.55     53.57 o 
   1   3  17      165.40      156.81     21.40 o 
   2   3  17       29.80       32.61     14.48 o 
   3   3  17        3.57        1.23     14.28 o 
   4   3  17        6.34      -13.59     14.05 o 
   5   3  17      243.33      184.43     21.73 o 
   6   3  17      515.96      449.19     33.62 o 
   7   3  17      109.13       90.59     20.26 o 
   8   3  17       17.57       23.43     57.44 o 
  -9   4  17      172.49      186.53     42.76 o 
  -8   4  17      145.94      112.01     25.84 o 
  -7   4  17       10.79       14.63     20.52 o 
  -6   4  17      329.73      320.89     54.19 o 
  -5   4  17      666.45      583.33     68.64 o 
  -4   4  17     1148.64     1246.47    108.68 o 
  -3   4  17     1481.91     1577.77     71.76 o 
  -2   4  17     1062.92     1048.43     53.20 o 
  -1   4  17      213.19      194.71     42.49 o 
   0   4  17      161.72      190.36     50.60 o 
   1   4  17      350.24      334.17     29.10 o 
   2   4  17      975.09      968.30     51.00 o 
   3   4  17     3260.23     3101.99    110.90 o 
   4   4  17      615.53      617.54     44.49 o 
   5   4  17      295.70      256.67     33.72 o 
   6   4  17      103.02       85.12     19.39 o 
   7   4  17       24.50       21.03     29.12 o 
   8   4  17      907.42      850.94     97.76 o 
  -9   5  17       57.36       37.34     36.13 o 
  -8   5  17       60.73       30.37     32.05 o 
  -7   5  17      151.76      178.74     46.22 o 
  -6   5  17      103.26      169.93     41.39 o 
  -5   5  17       35.82       23.53     30.65 o 
  -4   5  17       17.13       54.14     31.56 o 
  -3   5  17      160.21      129.04     37.61 o 
  -2   5  17      422.72      474.48     34.83 o 
  -1   5  17       63.60       74.59     19.36 o 
   0   5  17      207.04      209.91     24.17 o 
   1   5  17      497.31      490.62     59.76 o 
   2   5  17       76.95       80.09     40.54 o 
   3   5  17       13.78       30.90     18.33 o 
   4   5  17       43.47       36.48     19.08 o 
   5   5  17      106.11       95.56     20.45 o 
   6   5  17      183.62      206.08     40.59 o 
   7   5  17      331.03      343.75     48.17 o 
  -8   6  17      136.20      123.02     42.02 o 
  -7   6  17        1.12      -11.01     30.42 o 
  -6   6  17       22.43       30.50     23.53 o 
  -5   6  17       20.17      -14.36     29.27 o 
  -4   6  17      245.33      166.18     41.46 o 
  -3   6  17      718.06      780.15     84.93 o 
  -2   6  17      280.79      270.02     50.90 o 
  -1   6  17       15.41       -2.01     25.03 o 
   0   6  17        1.50       11.54     16.86 o 
   1   6  17        9.92      -16.89     27.84 o 
   2   6  17      256.78      246.06     27.23 o 
   3   6  17     1079.04     1121.78     58.23 o 
   4   6  17      234.78      231.32     29.64 o 
   5   6  17        9.33      -17.53     35.48 o 
   6   6  17      154.06      113.84     69.10 o 
  -6   7  17      520.26      606.67     75.01 o 
  -5   7  17      430.31      364.10     56.32 o 
  -4   7  17        3.79       30.26     35.09 o 
  -3   7  17      125.01       88.22     39.74 o 
  -2   7  17      205.10      124.75     43.82 o 
  -1   7  17      208.47      198.19     48.21 o 
   0   7  17      777.05      830.19     49.23 o 
   1   7  17      502.74      434.05     62.19 o 
   2   7  17       37.04       41.31     20.58 o 
   3   7  17        9.38      107.70     41.89 o 
  -9   0  18      523.19      622.88     75.90 o 
  -8   0  18      190.70      145.51     40.11 o 
  -7   0  18      220.59      193.17     41.31 o 
  -6   0  18       50.06       63.09     31.53 o 
  -5   0  18     1054.75     1150.40    100.97 o 
   0   0  18       43.56       63.73     21.22 o 
   1   0  18      963.14     1031.84     62.96 o 
   2   0  18      919.71     1020.03     63.62 o 
   3   0  18     1204.38     1242.79     73.45 o 
   4   0  18     1983.44     1967.08    104.27 o 
   5   0  18      842.11      895.13     61.12 o 
   6   0  18      119.67      107.81     26.92 o 
  -9   1  18        0.06       -8.54     22.02 o 
  -8   1  18       42.70       68.54     34.16 o 
  -7   1  18      381.99      451.67     64.78 o 
  -6   1  18      114.36       86.94     32.40 o 
  -5   1  18       35.72       36.19     27.50 o 
  -4   1  18      156.86      161.51     35.95 o 
  -3   1  18        5.75       -5.32     23.03 o 
  -2   1  18       67.60       57.88     27.41 o 
  -1   1  18      124.30      109.92     22.40 o 
   0   1  18       46.90       62.96     21.80 o 
   1   1  18      239.18      267.17     22.05 o 
   2   1  18      255.69      300.07     33.34 o 
   3   1  18        2.22      -12.71     12.71 o 
   4   1  18      100.21       89.34     17.55 o 
   5   1  18       16.62       19.76     15.08 o 
   6   1  18       87.11      103.05     19.48 o 
   7   1  18      189.98      163.02     66.18 o 
  -8   2  18      117.64       69.55     36.05 o 
  -7   2  18       71.80       47.52     33.06 o 
  -6   2  18       53.88       36.70     27.90 o 
  -5   2  18      390.51      411.18     56.95 o 
  -4   2  18      156.73      100.51     33.60 o 
  -3   2  18      585.55      591.34     39.57 o 
  -2   2  18      855.89      829.55     45.68 o 
  -1   2  18      284.36      287.46     27.08 o 
   0   2  18       33.72       27.49     16.67 o 
   1   2  18       96.41       77.51     19.00 o 
   2   2  18      235.30      276.35     20.26 o 
   3   2  18      837.06      800.54     48.39 o 
   4   2  18      455.27      470.69     30.77 o 
   5   2  18      396.85      353.96     33.43 o 
   6   2  18       88.57       82.48     23.72 o 
   7   2  18        1.73      -33.31     51.46 o 
  -8   3  18      384.49      530.25     71.35 o 
  -7   3  18      695.66      812.19     86.36 o 
  -6   3  18      452.60      475.36     64.20 o 
  -5   3  18      318.02      287.18     47.12 o 
  -4   3  18      216.40      253.86     37.92 o 
  -3   3  18       22.67       -4.47     15.93 o 
  -2   3  18      527.82      572.96     37.61 o 
  -1   3  18      801.10      789.14     45.36 o 
   0   3  18      876.18      965.72     50.95 o 
   1   3  18     1483.09     1571.95     72.20 o 
   2   3  18      519.70      593.15     39.15 o 
   3   3  18      106.48      108.72     19.50 o 
   4   3  18       18.66       21.81     16.77 o 
   5   3  18      260.49      295.97     26.97 o 
   6   3  18      823.12      674.60    105.92 o 
  -7   4  18        7.11      -10.18     30.07 o 
  -6   4  18       24.14        0.78     27.95 o 
  -5   4  18       56.84       53.61     32.36 o 
  -4   4  18      143.53      167.09     23.36 o 
  -3   4  18        1.40       21.31     16.77 o 
  -2   4  18        4.35        7.71     15.95 o 
  -1   4  18       21.40       18.19     16.43 o 
   0   4  18        0.13      -14.54     14.54 o 
   1   4  18      175.93      203.10     24.15 o 
   2   4  18        0.16        7.77     16.27 o 
   3   4  18       14.78       19.03     17.79 o 
   4   4  18        0.17      -12.10     16.55 o 
   5   4  18        0.32      -19.08     26.97 o 
   6   4  18       17.78       15.91     30.74 o 
  -5   5  18      671.31      732.34     82.15 o 
  -4   5  18      128.10      101.64     37.71 o 
  -3   5  18        2.28       14.35     17.51 o 
  -2   5  18        8.33       -2.45     24.09 o 
  -1   5  18      147.62      164.40     33.12 o 
   0   5  18      736.73      769.17     45.83 o 
   1   5  18      659.10      615.67     58.01 o 
   2   5  18       36.61       57.47     20.08 o 
   3   5  18       11.11       15.55     18.92 o 
   4   5  18        6.26        5.21     33.67 o 
   5   5  18      119.65      104.57     44.10 o 
  -3   6  18      683.37      819.89     88.90 o 
  -2   6  18      341.22      372.33     49.24 o 
  -1   6  18       38.18       39.65     34.67 o 
   0   6  18      172.59      161.22     33.73 o 
   1   6  18      203.64      183.13     25.63 o 
   2   6  18      465.68      562.32     78.97 o 
   3   6  18      943.57     1062.15    109.03 o 
  -7   1  19     1141.11     1197.81    111.36 o 
  -6   1  19      514.33      493.12     67.62 o 
  -5   1  19      281.34      257.03     44.96 o 
  -4   1  19      262.60      325.80     53.49 o 
  -1   1  19      819.94      786.19     55.17 o 
   0   1  19      845.40      907.89     59.90 o 
   1   1  19     1234.09     1167.33     69.05 o 
   2   1  19     1000.89     1078.88     47.77 o 
   3   1  19       29.31       33.51     16.21 o 
   4   1  19      131.70      148.05     20.37 o 
   5   1  19      542.83      547.34     49.54 o 
  -7   2  19       33.32       48.58     34.60 o 
  -6   2  19        6.31       22.61     30.74 o 
  -5   2  19      622.65      672.81     76.86 o 
  -4   2  19      908.77     1078.36     99.03 o 
  -3   2  19      431.77      472.90     62.13 o 
  -2   2  19      239.98      285.30     38.90 o 
  -1   2  19      485.09      508.82     45.35 o 
   0   2  19       59.45       26.34     17.49 o 
   1   2  19      724.69      775.68     54.57 o 
   2   2  19      510.05      461.63     41.80 o 
   3   2  19      528.88      567.06     33.48 o 
   4   2  19      993.08     1012.24     56.76 o 
   5   2  19      457.68      475.95     87.33 o 
  -6   3  19      102.52       96.27     37.56 o 
  -5   3  19      221.15      144.62     41.20 o 
  -4   3  19      119.25      111.45     37.44 o 
  -3   3  19        0.15       -1.44     17.28 o 
  -2   3  19       22.48      -16.40     16.40 o 
  -1   3  19        0.21       -1.56     16.99 o 
   0   3  19      116.64       95.54     20.56 o 
   1   3  19      153.34       99.23     22.05 o 
   2   3  19        0.16       -2.03     17.23 o 
   3   3  19      102.24       83.12     20.67 o 
   4   3  19        0.87        0.11     56.82 o 
   5   3  19       99.26      108.93     69.82 o 
  -5   4  19      557.81      656.94     78.24 o 
  -4   4  19      801.04      848.37     58.72 o 
  -3   4  19     1045.84     1003.25     54.75 o 
  -2   4  19     1022.72      993.87     54.06 o 
  -1   4  19      311.52      255.92     83.40 o 
   0   4  19        0.35       15.96     18.90 o 
   1   4  19      223.23      243.71     27.12 o 
   2   4  19      706.67      711.44     51.01 o 
   3   4  19     1334.37     1306.31    121.18 o 
   4   4  19     1274.64     1318.36    123.71 o 
  -4   5  19        7.19       14.81     25.55 o 
  -3   5  19       20.58       30.66     23.77 o 
  -2   5  19       77.89      122.88     30.69 o 
  -1   5  19      120.34       80.75     22.10 o 
   0   5  19      264.17      242.83     28.12 o 
   1   5  19      306.79      325.12     56.06 o 
   2   5  19        1.68       22.39     37.01 o 
   1   0  20      365.62      426.99     44.64 o 
   2   0  20      251.88      225.99     35.17 o 
   3   0  20      364.32      433.47     44.72 o 
   0   1  20      230.14      254.28     33.02 o 
   1   1  20      177.91      217.45     33.20 o 
   2   1  20      386.87      403.38     42.20 o 
   3   1  20        4.61       -5.04     24.25 o 
  -4   2  20      383.92      362.05     60.39 o 
  -3   2  20      475.85      429.47     63.56 o 
  -1   2  20      219.77      206.70     33.65 o 
   0   2  20        1.17       -0.47     24.35 o 
   1   2  20       70.47       27.68     23.22 o 
   2   2  20       34.14       25.91     22.30 o 
  -3   3  20        6.15        5.07     30.96 o 
  -2   3  20       92.69      100.70     23.21 o 
  -1   3  20      422.10      420.91     37.26 o 
   0   3  20      605.07      640.83     43.74 o 
                                                 
